# Supplementary material for: Male guanine-rich RNA sequence binding factor 1 knockout mice (Grsf1−/−) gain less body weight during adolescence and adulthood
Source: Cell Biosci. 2022 Dec 9;12:199. doi: 10.1186/s13578-022-00922-3 (PMC9733283; doi:10.1186/s13578-022-00922-3)
Supplement: Supplementary file 1 — Additional file 1: Raw RNA bulk sequencing data. [file 13578_2022_922_MOESM1_ESM.xlsx]

## Sheet: Tabelle1
Gene_ID	KO1	KO3	KO4	WT1	WT2	WT3	WT4	KO	WT	log2FoldChange	pvalue	padj	GeneName	gene_chr	gene_start	gene_end	gene_strand	gene_length	gene_biotype	gene_description	tf_family	KO1_count	KO3_count	KO4_count	WT1_count	WT2_count	WT3_count	WT4_count	KO1_fpkm	KO3_fpkm	KO4_fpkm	WT1_fpkm	WT2_fpkm	WT3_fpkm	WT4_fpkm
ENSMUSG00000044221	667445354879517	60046099263874	620877714050559	311552575437638	276259299364008	246466677092657	282060501516825	629594687189605	279084763352782	-214849880257812	2.23099e-71	7.50594e-67	Grsf1	5	88659448	88676171	-	3036	protein_coding	G-rich RNA sequence binding factor 1 [Source:MGI Symbol;Acc:MGI:106479]	-	589	548	833	2663	3804	2313	2437	759174372443029	682984148335741	706206801024604	354370180587404	314226443697523	280339331964806	320824922466732
ENSMUSG00000073255	958673633663958	834947584654598	18633784935491	198888238168977	653610329725572	170491432489516	25462991519779	604085001084683	17234265470721	513633791006448	6.31124e+08	0.106167636819186	Gm14632	X	30329772	30352645	+	864	protein_coding	predicted gene 14632 [Source:MGI Symbol;Acc:MGI:3805544]	-	846	762	25	17	9	16	22	383163941541598	333712951188803	0.744757572442414	0.794919131882602	0.26123583811604	0.68142240464136	101770820136884
ENSMUSG00000032531	711639529481047	695789653878832	509820355835033	458612878601405	40596463812955	42835972412991	351852246455128	639083179731637	411197371828998	0.633211886756928	2.82333e+09	0.316627073925493	Amotl2	9	102716672	102733418	+	6289	protein_coding	angiomotin-like 2 [Source:MGI Symbol;Acc:MGI:1929286]	-	628	635	684	392	559	402	304	390756364670158	382053307132992	279938846323249	251821173233428	222912386971843	235209374462627	193199645368345
ENSMUSG00000064337	929324168992686	126765204814554	727462963881567	751914533360008	502989460408812	590965927866786	562963594328205	974813060339932	602208378990953	0.694872484960597	3.88312e+09	0.32660899614896	mt-Rnr1	MT	70	1024	+	955	Mt_rRNA	mitochondrially encoded 12S rRNA [Source:MGI Symbol;Acc:MGI:102493]	-	8201	11569	9760	6427	6926	5546	4864	336040368185289	458378545617076	263048062646316	271889664623751	181879229130893	213691211970275	203565666131355
ENSMUSG00000006014	181309434262687	102998783408835	961503302671334	93594465020695	18155842492377	298360006856654	13888904465334	724266857007457	178100485363615	202246628164363	6.86004e+09	0.389094716557768	Prg4	1	150449412	150466165	-	4280	protein_coding	proteoglycan 4 (megakaryocyte stimulating factor, articular superficial zone protein) [Source:MGI Symbol;Acc:MGI:1891344]	-	16	94	129	8	25	28	12	0.14628649189896	0.831028498655464	0.775772897141511	0.0755151324845044	0.146487385859462	0.240726793415359	0.112060308324046
ENSMUSG00000096308	611919340636569	679353677802954	138635359920053	269084086934498	508363589786556	149180003428327	219907654034455	892542205880017	286633833545959	162262632991347	6.93903e+09	0.389094716557768	Gm14598	X	54237715	54253212	+	468	unprocessed_pseudogene	predicted gene 14598 [Source:MGI Symbol;Acc:MGI:3807565]	-	54	62	186	23	70	14	19	451518883649674	501276873984393	102295317027167	198549937013211	37510787011534	110075926903604	162263964973494
ENSMUSG00000042985	156379387051568	191753054218576	262363691891713	854049493313841	777070058673736	154507860693624	48611165628669	203498711053952	915577453802627	115607492653844	0.000132335660744663	0.634634680543651	Upk3b	5	136038496	136046487	+	3530	protein_coding	uroplakin 3B [Source:MGI Symbol;Acc:MGI:2140882]	-	138	175	352	73	107	145	42	152979202505669	187583733799332	256659071945344	0.835479744810856	0.760174087571661	15114836907484	0.475542044955867
ENSMUSG00000114563	332022901493546	23558232375425	265345097481391	363848482767952	423394246922232	426228581223791	437500490658021	277650107576396	412742950392999	-0.574776023539902	0.000150905880523993	0.634634680543651	1700016K05Rik	17	66714454	66720485	+	386	antisense	RIKEN cDNA 1700016K05 gene [Source:MGI Symbol;Acc:MGI:1922794]	-	293	215	356	311	583	400	378	297035479761936	21075747559882	237383951463344	325507391669282	378778429732605	381314091716408	391398206431293
ENSMUSG00000029368	0	109573173839186	0	140391697531042	334067501859737	532785726529739	34722261163335	0.365243912797287	140615008301772	-535511996512586	0.00018691999906569	0.698748494285119	Alb	5	90460897	90476602	+	2342	protein_coding	albumin [Source:MGI Symbol;Acc:MGI:87991]	-	0	1	0	12	46	5	3	0	0.0161564128415674	0	0.207005615094158	0.492577908249545	0.0785585180414889	0.0511974935553926
ENSMUSG00000116311	49860094422239	482121964892419	305594072942052	924245342079363	842431091646293	71393287354985	914352877301155	428772327352287	848740546144165	-100285519437328	0.000243878994026293	0.801112703816967	4930478M13Rik	15	100105234	100108161	-	443	antisense	RIKEN cDNA 4930478M13 gene [Source:MGI Symbol;Acc:MGI:1922234]	-	44	44	41	79	116	67	79	388666367866988	375820774378745	238214828408127	720462093557016	656686747914272	55652060044976	712750779731499
ENSMUSG00000019122	453273585656718	109573173839186	357768670761426	233986162551737	0.72623369969508	106557145305948	2314817410889	170889734388761	161162104729023	349355607813722	0.000261926041552331	0.801112703816967	Ccl9	11	83572919	83578636	-	3045	protein_coding	chemokine (C-C motif) ligand 9 [Source:MGI Symbol;Acc:MGI:104533]	-	4	10	48	2	1	1	2	0.0514044487132634	0.124263772988345	0.405735120450992	0.0265356951587585	0.00823600671892935	0.0120843382103886	0.0262516759511175
ENSMUSG00000030402	611919340636569	679353677802954	544106520116336	924245342079363	120554794149383	990981451345314	123842731482562	61179317951862	108980051243603	-0.843036288217207	0.000296757119391282	0.832008043733359	Ppm1n	7	19276805	19280064	-	2234	protein_coding	protein phosphatase, Mg2+/Mn2+ dependent, 1N (putative) [Source:MGI Symbol;Acc:MGI:2142330]	-	54	62	73	79	166	93	107	0.945885575416506	105012344236659	0.841062660861019	142866923655218	186349790340968	153182780488313	191432179946584
ENSMUSG00000079269	862352996711906	619088432191402	674543014664773	140157711368491	113147210412493	799178589794608	105439933065994	71866148118936	10966567845661	-0.610320387883306	0.000403531313169676	0.99974619035362	Gm3676	14	41641179	41646487	-	899	protein_coding	predicted gene 3676 [Source:MGI Symbol;Acc:MGI:3781852]	-	761	565	905	1198	1558	750	911	331247780196235	237804784920437	259106047183169	538375015164554	434622044886984	306981172280034	405016784371637
ENSMUSG00000034689	907680355277578	909457342865245	853427350045486	109154544830385	120917910999231	13042594585448	105902896548172	890188349396103	116600324558067	-0.391062703452757	0.000418143935357747	0.99974619035362	4921530L21Rik	14	95881254	95882780	+	1173	protein_coding	RIKEN cDNA 4921530L21 gene [Source:MGI Symbol;Acc:MGI:1913982]	-	801	830	1145	933	1665	1224	915	267216034978349	267739170214913	251244252776072	321344893054585	355975587079862	38396671148487	311772221837617
ENSMUSG00000097447	269697783465747	514993917044175	111802709612946	678559871400038	493838915792654	522130011999144	543982091558915	144333294927703	559627722687688	136672694351469	0.000450190122337003	0.99974619035362	Gm26630	14	6352044	6446960	+	2870	processed_transcript	predicted gene, 26630 [Source:MGI Symbol;Acc:MGI:5477124]	-	238	47	150	58	68	49	47	324506254590497	0.61965191188944	134523458381236	0.816458035189607	0.594197753038854	0.628238216962034	0.654531115634876
ENSMUSG00000101492	27763007121474	383506108437151	438266621682747	292482703189672	472051904801802	447540010284981	39351895985113	251415767913734	401398394531896	264636046370764	0.000530714097347944	0.99974619035362	Gm29089	Y	321659	323295	-	602	lincRNA	predicted gene 29089 [Source:MGI Symbol;Acc:MGI:5579795]	-	245	35	588	25	65	42	34	159256660512094	219990226017157	251402444546887	167776560960174	270782662764799	256721929190466	225733887975017
ENSMUSG00000110517	702574057767913	4711646475085	514292464219551	93594465020695	100946484257616	112950574024305	9259269643556	562677056498655	100021054934544	-0.83794993018367	0.000542980671731661	0.99974619035362	Gm31224	8	95113566	95129590	+	513	antisense	predicted gene, 31224 [Source:MGI Symbol;Acc:MGI:5590383]	-	62	43	69	80	139	106	80	472935958702583	317163296612649	34619467788481	6300287856407	679518718093653	760323946231412	623285405623025
ENSMUSG00000024799	303693302390001	254209763306912	403235106004024	219946992798633	208429071812488	217376576424133	201389114747343	320379390566979	211785438945649	0.603278312279387	0.00055142266149329	0.99974619035362	Tm7sf2	19	6062821	6077197	-	5593	protein_coding	transmembrane 7 superfamily member 2 [Source:MGI Symbol;Acc:MGI:1920416]	-	268	232	541	188	287	204	174	187507216238806	156954943303927	248966610793008	135800322283058	128688893469929	134213288208997	124342262374223
ENSMUSG00000062647	279669802350195	150005674985846	281668293084881	173617732613389	167178997669807	117958759853684	146064978627096	237114590140307	151205117190994	0.649293376645052	0.000629635686116593	0.99974619035362	Rpl7a	2	26910764	26913318	+	1781	protein_coding	ribosomal protein L7A [Source:MGI Symbol;Acc:MGI:1353472]	-	2468	1369	3779	1484	2302	1107	1262	542262094816251	290851535877641	546137042211912	33663382529336	324149524631892	228714590144027	283210774363265
ENSMUSG00000096833	0	0	0	93594465020695	72623369969508	138524288897732	0	0	761855309719838	-541170896599384	0.000719964792612496	0.99974619035362	Igkv4-55	6	69607275	69607828	-	379	IG_V_gene	immunoglobulin kappa variable 4-55 [Source:MGI Symbol;Acc:MGI:2686370]	-	0	0	0	8	10	13	0	0	0	0	0.852783026474087	0.661705553011606	126215970463914	0
ENSMUSG00000092178	113318396414179	219146347678372	223605419225892	210587546296564	798857069664588	159835717958922	104166783490005	185356721106148	138618938677987	-285993647008519	0.000791879311204923	0.99974619035362	Gm45351	7	9868880	9876966	-	2545	lincRNA	predicted gene 45351 [Source:MGI Symbol;Acc:MGI:5791187]	-	1	2	3	18	11	15	9	0.0153758886377099	0.0297354175834585	0.0303404578038623	0.285740953173194	0.108394909646577	0.216877071811199	0.141341292620899
ENSMUSG00000115584	128049787948023	200518908125711	108075952625848	252705055555876	201892968515232	229097862407788	263889184841346	145548216233194	236896267830061	-0.707486440378429	0.000883960046010646	0.99974619035362	Gm5854	14	101981991	101982763	-	773	processed_pseudogene	predicted gene 5854 [Source:MGI Symbol;Acc:MGI:3645469]	-	113	183	145	216	278	215	228	572040741769186	895784263145669	482811015138865	11289170387981	901922645231679	10234559014083	117888024229126
ENSMUSG00000116953	38528254780821	997115881936594	596281117935711	339279935700019	232394783902426	351638579509628	196759479925565	659559849226838	280018194759409	124040978360218	0.000970611869497151	0.99974619035362	9030025P20Rik	17	14978468	14991572	+	3999	protein_coding	RIKEN cDNA 9030025P20 gene [Source:MGI Symbol;Acc:MGI:3583895]	-	34	91	80	29	32	33	17	0.332702086476879	0.861037013658548	0.514905160362287	0.2929775645154	0.200679293496493	0.303649593666142	0.169907227508077
ENSMUSG00000034918	339955189242538	361591473669314	26832650307107	655161255144865	63182331873472	660654300896876	53240800450447	323291055327641	620011719820233	-0.953309232269126	0.00118662583641046	0.99974619035362	Cdhr2	13	54701461	54736662	+	4129	protein_coding	cadherin-related family member 2 [Source:MGI Symbol;Acc:MGI:2687323]	-	30	33	36	56	87	62	46	0.284318018282672	0.302413301737317	0.224412104947918	0.547937362372427	0.528418919822031	0.552531414565094	0.445273946533426
ENSMUSG00000043583	202839929581381	151210979898077	159505199047803	229306439300703	278873740682911	240819148391442	24421323684879	171185369509087	248303141305961	-0.54362194608529	0.00124658251075613	0.99974619035362	4930470P17Rik	2	170579418	170602017	-	1395	protein_coding	RIKEN cDNA 4930470P17 gene [Source:MGI Symbol;Acc:MGI:1914887]	-	179	138	214	196	384	226	211	502119207767164	374314552311342	394846440471147	567635612353056	690336769627936	596134697221731	604536578502267
ENSMUSG00000060681	371684340238509	338581107163085	394290889234989	2491952631176	289767246178337	267458434717929	27777808930668	368185445545528	271049758330137	0.441521442158661	0.00129101989005213	0.99974619035362	Slc9a6	X	56609757	56664230	+	5098	protein_coding	solute carrier family 9 (sodium/hydrogen exchanger), member 6 [Source:MGI Symbol;Acc:MGI:2443511]	-	328	309	529	213	399	251	240	251768866206644	229345636178106	267081927838556	168798095768374	196280453966199	18116907164592	188159325079214
ENSMUSG00000064345	231928761940901	295409276670446	228785611437958	454915897233088	301880824289251	317348490150174	320579063234018	252041216683102	348681068726633	-0.46823919187932	0.00134279428654381	0.99974619035362	mt-Nd2	MT	3914	4951	+	1038	protein_coding	mitochondrially encoded NADH dehydrogenase 2 [Source:MGI Symbol;Acc:MGI:102500]	-	20467	26960	30695	38884	41568	29782	27698	771586903606631	982775603919727	761130185156362	151342656085472	100430532428278	105576357511711	106651113338362
ENSMUSG00000024107	262898679680896	348442692808612	486714462515024	244515539866566	218596343608219	271720720530167	217592836623566	366018611668177	238106360157129	0.626787703461163	0.00138910402246983	0.99974619035362	Lhcgr	17	88741549	88791976	-	2553	protein_coding	luteinizing hormone/choriogonadotropin receptor [Source:MGI Symbol;Acc:MGI:96783]	-	232	318	653	209	301	255	188	3556028079612	471311609958261	658341189677133	330737349735796	295678448029812	367535703560968	294321081374398
ENSMUSG00000000318	294627830676867	876585390713489	131927197343276	456273016975888	319542827865835	255737148734275	32407443752446	830161731607705	338906857775114	130648576699756	0.00139410652399959	0.99974619035362	Clec10a	11	70156197	70170834	+	2899	protein_coding	C-type lectin domain family 10, member A [Source:MGI Symbol;Acc:MGI:96975]	-	26	80	177	39	44	24	28	0.350956381910061	104417575370682	157149756520833	0.543505774159774	0.380634763781357	0.304630367856227	0.386032751223229
ENSMUSG00000084845	242501368326344	220242079416764	203480931495561	328750558385191	303565686472543	278114149248524	306713306942793	222074793079556	304285925262263	-0.457753102516789	0.00173284356092116	0.99974619035362	Tmem240	4	155734800	155740564	+	5514	protein_coding	transmembrane protein 240 [Source:MGI Symbol;Acc:MGI:3648074]	-	214	201	273	281	418	261	265	151871059643742	137930759772672	127433774484684	205886243055096	190113741601749	174174235963281	192084998339277
ENSMUSG00000021684	160912122908135	226816469847115	272798611455588	154430867284147	124912196347554	153442289240565	140046453358785	220175734736946	143207951557762	0.630588008837806	0.00182290505350587	0.99974619035362	Pde8b	13	95024454	95250336	-	5879	protein_coding	phosphodiesterase 8B [Source:MGI Symbol;Acc:MGI:2443999]	-	142	207	366	132	172	144	121	0.945176457693824	133228984642198	160238284462004	0.907106422190118	0.733717666094924	0.901299645941693	0.822614283535423
ENSMUSG00000020926	219837689043508	242156714184601	198263471713624	369698136831745	264349066689009	307950149934189	299768854710126	220085958313911	310441552041267	-0.495963627146423	0.00221604887643529	0.99974619035362	Adam11	11	102761439	102780262	+	5669	protein_coding	a disintegrin and metallopeptidase domain 11 [Source:MGI Symbol;Acc:MGI:1098667]	-	194	221	266	316	364	289	259	133913168056033	147508704733889	120771327803144	225200005253666	161027079328398	187586488742866	18260288849205
ENSMUSG00000100798	292361462748583	204901835079278	20571698568782	291312772376913	31445919196797	358032008227984	378472646680352	234326761171894	335569154813305	-0.521567344088776	0.00234116662655018	0.99974619035362	Gm19589	1	88551517	88562167	+	2623	lincRNA	predicted gene, 19589 [Source:MGI Symbol;Acc:MGI:5011774]	-	258	187	276	249	433	336	327	384901343439066	269758506657103	27083167328236	383520715742404	413993569150117	47135829621856	498268919551411
ENSMUSG00000046618	218704505079366	177508541619482	278016071237525	16028052134794	162676348731698	116147288383483	15162054041323	224743039312124	147681174719088	0.609685352135622	0.00238021512054154	0.99974619035362	Olfml2a	2	38931978	38963753	+	5579	protein_coding	olfactomedin-like 2A [Source:MGI Symbol;Acc:MGI:2444741]	-	193	162	373	137	224	109	131	135372035499436	10987287430977	17208425336882	0.992092065863372	10069215742691	0.718919568689558	0.938489180724236
ENSMUSG00000037541	698041321911346	60046099263874	579138035795059	696108833591419	82209654805483	858850591165939	881945433548709	625880116781715	814750351590224	-0.382630841325653	0.00239025609337411	0.99974619035362	Shank2	7	144001928	144424494	+	10768	protein_coding	SH3 and multiple ankyrin repeat domains 2 [Source:MGI Symbol;Acc:MGI:2671987]	-	616	548	777	595	1132	806	762	223858545088323	192564995760337	185726824514346	223238805238948	263642468422607	27542931593249	282835722476869
ENSMUSG00000110289	14504754741015	17093415118913	129691143151017	195378445730701	22585868060517	231229005313907	19791688863101	148557613916766	212595755070197	-0.525436853006331	0.0024931578493294	0.99974619035362	4930412F12Rik	8	57650889	57652359	-	1471	TEC	RIKEN cDNA 4930412F12 gene [Source:MGI Symbol;Acc:MGI:1922099]	-	128	156	174	167	311	217	171	340506423019741	401276529197304	304456490579749	458660741796604	530214628333956	542821736069847	464619864356463
ENSMUSG00000066752	917879010954854	898500025481326	70063031357446	124012666152421	124912196347554	124671860007959	137731635947896	839003116670213	127832089613957	-0.616517704211501	0.00278689404163281	0.99974619035362	Gm10176	1	162477680	162479943	+	2264	TEC	predicted gene 10176 [Source:MGI Symbol;Acc:MGI:3704199]	-	81	82	94	106	172	117	119	140002763393141	137046914653091	106866132514988	189154733356725	190526773806186	190160192249298	210080080372509
ENSMUSG00000112449	535996015039069	588407943516429	204226282892981	701958487655212	114091314222097	119663674178579	129166811527606	442876747149493	108279412173451	-129123700196911	0.00294747712882328	0.99974619035362	Srp54b	12	55155104	55189573	+	4513	protein_coding	signal recognition particle 54B [Source:MGI Symbol;Acc:MGI:3714357]	-	473	537	274	600	1571	1123	1116	410132153860971	450236588430061	156269380606893	537122923277774	873001200117632	915639651279887	988355531249797
ENSMUSG00000025515	339955189242538	142445125990942	201244877303302	549867481996583	45026489381095	436884295754386	474537569232245	227881730845594	477888560198541	-107644517194401	0.00296938005465253	0.99974619035362	Muc2	7	141690340	141754693	+	7127	protein_coding	mucin 2 [Source:MGI Symbol;Acc:MGI:1339364]	-	30	13	27	47	62	41	41	0.164718548826877	0.0690189624490476	0.0975092165002757	0.266427389690313	0.218166929769422	0.211683626192784	0.22992777354548
ENSMUSG00000004105	101986556772762	12929634513024	129691143151017	200058168981735	164128816131088	159835717958922	18518539287112	120324681684673	177302023985716	-0.551494227906637	0.00306094884997037	0.99974619035362	Angptl2	2	33216069	33247717	+	6286	protein_coding	angiopoietin-like 2 [Source:MGI Symbol;Acc:MGI:1347002]	-	90	118	174	171	226	150	160	0.56026842069161	0.710296154509101	0.712464997840934	109902989108255	0.901650134229336	0.878065777536591	101732552683618
ENSMUSG00000107214	793228774899256	580737821347686	715537341522853	994441190844884	965890820594456	137458717444673	118055687955339	696501312589932	112886901635986	-0.692590143443891	0.00306440595556812	0.99974619035362	4930500F04Rik	5	149847747	149864280	+	2252	processed_transcript	RIKEN cDNA 4930500F04 gene [Source:MGI Symbol;Acc:MGI:1922182]	-	70	53	96	85	133	129	102	12163474959183	0.890511057003729	109721442431019	15248892760803	148110976068632	210781015574232	181028153500391
ENSMUSG00000096732	82722429382351	142445125990942	395036240632408	140391697531042	254181794893278	852457162447582	34722261163335	45490188681562	128635367458103	178617012457447	0.00310802929892673	0.99974619035362	Gm8897	5	11416418	11421235	+	1099	protein_coding	predicted gene 8897 [Source:MGI Symbol;Acc:MGI:3779819]	-	73	13	53	12	35	8	3	259928068294535	0.447587029458018	124127165631603	0.441134804868534	0.798682817170059	0.267856668612436	0.109103302917861
ENSMUSG00000056133	600587500995151	602652456115524	6186416598583	108803565586558	109661288653957	895080020569961	83333426792004	607293872322992	978265707723788	-0.690640482531678	0.00312644571715984	0.99974619035362	Unc93a2	17	7362815	7385464	-	2945	protein_coding	unc-93 homolog A2 [Source:MGI Symbol;Acc:MGI:3712668]	-	53	55	83	93	151	84	72	0.704236583666385	0.706657907681596	0.725406519999869	127580829092242	128586577566388	104955247112163	0.97715066817029
ENSMUSG00000075020	191508089939963	181891468573049	136399305727794	202398030607253	233121017602121	281310863607702	269676228368569	169932954746935	246626535046411	-0.544350629210636	0.00317374526247096	0.99974619035362	Mir670hg	2	94160636	94264918	-	2768	lincRNA	MIR670 host gene (non-protein coding) [Source:MGI Symbol;Acc:MGI:3041234]	-	169	166	183	173	321	264	233	238917867865687	226920553946599	170166342910426	252503724245062	290832499544216	350952232679452	336437325003227
ENSMUSG00000095398	339955189242538	438292695356744	894421676903566	479671633231062	106756353855177	255737148734275	4629634821778	55755652050095	462317167183721	-303619470876575	0.00331096561301252	0.99974619035362	Gm16404	X	55553147	55568358	+	468	unprocessed_pseudogene	predicted gene 16404 [Source:MGI Symbol;Acc:MGI:3647157]	-	3	4	12	41	147	24	4	0.250843824249819	0.32340443482864	0.659969787272047	353936844240941	787726527242214	188701588977607	0.341608347312619
ENSMUSG00000115641	192641273904105	142445125990942	149070279483928	269084086934498	254181794893278	458195724815575	567130265667805	161385559792992	387147968077789	-125911608037088	0.00333443820639762	0.99974619035362	Gm9891	15	27856307	27857113	+	807	TEC	predicted gene 9891 [Source:MGI Symbol;Acc:MGI:3642023]	-	17	13	20	23	35	43	49	0.824334351809814	0.609539213598962	0.637889013720194	115144201390561	108767337802961	196067264383796	242681617737701
ENSMUSG00000049580	377350260059218	431718304926393	530690194962783	294822564815189	36747425204571	282376435060762	348380020338795	446586253316131	323263318065114	0.467424092995031	0.00338550414271515	0.99974619035362	Tsku	7	98350668	98361328	-	3050	protein_coding	tsukushi, small leucine rich proteoglycan [Source:MGI Symbol;Acc:MGI:2443855]	-	333	394	712	252	506	265	301	427240491217364	488796643827235	600853805015416	333801644641341	416058756469665	319709987226815	39444003827241
ENSMUSG00000001128	101986556772762	383506108437151	708083827548656	222286854424151	108935054954262	745900017141634	104166783490005	397858830919523	127494673645645	166667560549552	0.00383785196637783	0.99974619035362	Cfp	X	20925454	20931555	-	1736	protein_coding	complement factor properdin [Source:MGI Symbol;Acc:MGI:97545]	-	9	35	95	19	15	7	9	0.202871387814946	0.762869332156269	140851846880353	0.442172420336974	0.216693321939573	0.148374233268683	0.207208289009325
ENSMUSG00000021322	135982075697015	514993917044175	581374089987318	163790313786216	116197391951213	852457162447582	2314817410889	410783360909503	149178790767772	148527192092571	0.00392832529887353	0.99974619035362	Aoah	13	20794113	21036617	+	5925	protein_coding	acyloxyacyl hydrolase [Source:MGI Symbol;Acc:MGI:1350928]	-	12	47	78	14	16	8	20	0.0792539475098162	0.300152065337163	0.338840184452585	0.0954613235964453	0.0677229109445127	0.049683456338408	0.134913676407009
ENSMUSG00000113284	679910378485077	438292695356744	298140558967855	128692389403456	196083098917672	127868574367137	20833356698001	472114544269892	165244407417069	-185288861076255	0.00401063275484673	0.99974619035362	Gm48213	12	13125776	13127192	+	910	lincRNA	predicted gene, 48213 [Source:MGI Symbol;Acc:MGI:6097608]	-	6	4	4	11	27	12	18	0.258010790656957	0.166322280769015	0.113137677818065	0.488358851287152	0.744091530106348	0.48523265737099	0.790579318066347
ENSMUSG00000089992	120004181802616	107600856710081	10360384424133	141912607587629	131811416494657	139270188914874	12743069846944	110402960918009	13510622786665	-0.292313410128475	0.00419530132158228	0.99974619035362	G6pd2	5	61808816	61811163	+	2348	protein_coding	glucose-6-phosphate dehydrogenase 2 [Source:MGI Symbol;Acc:MGI:105977]	-	1059	982	1390	1213	1815	1307	1101	176492347280098	158250549979565	152372070562256	208713470193704	193857463515072	204827216672819	187414661310774
ENSMUSG00000047592	101986556772762	142445125990942	365222184735623	116993081275869	36311684984754	106557145305948	11574087054445	203217955833109	438836419614156	224989406392606	0.0042107012476003	0.99974619035362	Nxpe5	5	138225898	138253363	+	4473	protein_coding	neurexophilin and PC-esterase domain family, member 5 [Source:MGI Symbol;Acc:MGI:3584036]	-	9	13	49	10	5	1	1	0.0787356872896816	0.109970522104709	0.281958923200734	0.0903210281225349	0.0280333562029285	0.00822642742021762	0.00893542960777475
ENSMUSG00000107573	577923821712315	613609773499442	611188145884104	865748801441428	111113756053347	109753859665126	78703791970226	600907247031954	965365719582106	-0.689484851847041	0.00421253514688133	0.99974619035362	Olfr1389	11	49423067	49432968	+	3707	protein_coding	olfactory receptor 1389 [Source:MGI Symbol;Acc:MGI:3031223]	-	51	56	82	74	153	103	68	0.538363492239428	0.57160665146945	0.569350790314541	0.806486133008236	103507741846463	102240933763562	0.733163207774265
ENSMUSG00000020766	143801045049594	132802686693094	162635674916965	130564278703869	112638846822707	108901402502679	11678253837935	146413135553217	117221766602151	0.322783273954647	0.00424204916270913	0.99974619035362	Galk1	11	116008457	116012719	-	1406	protein_coding	galactokinase 1 [Source:MGI Symbol;Acc:MGI:95730]	-	1269	1212	2182	1116	1551	1022	1009	353186677267362	326173844071412	399446009653461	320676137988607	276649867369317	26747041015183	286827099753177
ENSMUSG00000043453	985870048803361	997115881936594	117765520792303	78385364454832	675397340716424	575408584652118	659722962103365	105354704622099	673595633005057	0.651885914525584	0.00427750546353421	0.99974619035362	Magea10	X	72381870	72386858	-	1821	protein_coding	melanoma antigen family A, 10 [Source:MGI Symbol;Acc:MGI:3588211]	-	87	91	158	67	93	54	57	186955100643522	189087700034077	223324208081843	148645794832897	128078723926414	109117393296771	125106318958147
ENSMUSG00000028784	139381627589441	201614639864102	115529466600044	236326024177255	204797903314013	219507719330252	237268784616123	152175244684529	224475107859411	-0.566710297555568	0.00430516094007058	0.99974619035362	Spocd1	4	129929249	129957115	+	3223	protein_coding	SPOC domain containing 1 [Source:MGI Symbol;Acc:MGI:3652045]	-	123	184	155	202	282	206	205	149338855094804	216017706267173	123782729260302	253208823071685	219428377582297	235189042172835	25421893299079
ENSMUSG00000082045	318424693923844	272837202859573	265345097481391	222286854424151	148877908437491	208852004799658	225694697561678	285535664754936	201427866305744	0.509033099165049	0.00436460453354074	0.99974619035362	Gm11585	11	102124072	102124640	+	569	processed_pseudogene	predicted gene 11585 [Source:MGI Symbol;Acc:MGI:3651395]	-	281	249	356	190	205	196	195	193251140242795	165584207378959	161037267600793	134905328946395	903536255557763	126751752736804	136973540315244
ENSMUSG00000086789	339955189242538	657439043035117	745351397419638	18718893004139	159771413932918	255737148734275	150463131707785	580915209899098	188290156104092	-16645677855188	0.00467752456087639	0.99974619035362	Lyrm7os	11	54819919	54824967	+	928	antisense	LYR motif containing 7, opposite strand [Source:MGI Symbol;Acc:MGI:3651880]	-	3	6	10	16	22	24	13	0.126503135505297	0.244644303070803	0.277357992495796	0.696561997917412	0.594536735022712	0.951641634068106	0.559899026144929
ENSMUSG00000116672	566591982070897	767012216874303	521745978193747	198888238168977	152509076935967	22377000514249	173611305816675	618450059046316	187194656516027	-160565582830084	0.00482451045418126	0.99974619035362	AC117241.1	17	7352064	7371979	-	927	protein_coding	novel protein, RP24-147H15.5-Ttll2 readthrough	-	5	7	7	17	21	21	15	0.211066000986903	0.285726248246663	0.194360034439341	0.740895501560483	0.568124541145563	0.833584689172925	0.646734249766609
ENSMUSG00000064363	261448204206795	344892521976222	286505623654135	494190474617397	339470680585468	356753322484313	370278193045805	297615449945717	390173167683246	-0.390634719593648	0.00482648228976435	0.99974619035362	mt-Nd4	MT	10167	11544	+	1378	protein_coding	mitochondrially encoded NADH dehydrogenase 4 [Source:MGI Symbol;Acc:MGI:102498]	-	23072	31476	38439	42241	46744	33480	31992	65518513733115	864295301094307	717978641121232	123843365060501	850708250814248	894018282873154	927911398349319
ENSMUSG00000089690	226636792828359	109573173839186	223605419225892	0	0	0	0	515324650148704	0	478061367447065	0.0048874217918739	0.99974619035362	Gm16569	17	3053159	3054111	+	314	unprocessed_pseudogene	predicted gene 16569 [Source:MGI Symbol;Acc:MGI:4414989]	-	2	10	3	0	0	0	0	0.24924609288517	120504200238697	0.245912309270157	0	0	0	0
ENSMUSG00000040592	226636792828359	230103665062291	894421676903566	233986162551737	0.72623369969508	213114290611896	11574087054445	114069837345161	158866173419398	288731445856989	0.00491888442231812	0.99974619035362	Cd79b	11	106311341	106314762	-	1431	protein_coding	CD79B antigen [Source:MGI Symbol;Acc:MGI:96431]	-	2	21	12	2	1	2	1	0.0546913159789962	0.555279312630307	0.215839175711613	0.0564648439961005	0.0175252553872396	0.0514281060106686	0.0279302422331072
ENSMUSG00000086583	579057005676457	667300628680643	717773395715112	403626130401747	369652953144796	619097014227557	489583882403024	654710343357404	470489995044281	0.479876701700993	0.0049489132483074	0.99974619035362	Gm15500	7	114705217	114706235	-	1019	transcribed_processed_pseudogene	predicted pseudogene 15500 [Source:MGI Symbol;Acc:MGI:3782947]	-	511	609	963	345	509	581	423	196234212894	226138726151571	243243231605263	136783175449729	125270147141336	209803204349539	165913039419518
ENSMUSG00000074003	600587500995151	646481725651198	357768670761426	104123842335523	769807721676785	948358593222935	83333426792004	534945965802592	898184751543748	-0.761200124456631	0.00512628749842659	0.99974619035362	Gucy2d	7	98440416	98477479	+	4102	protein_coding	guanylate cyclase 2d [Source:MGI Symbol;Acc:MGI:106030]	-	53	59	48	89	106	89	72	0.505601350291931	0.544237155929328	0.301185626955941	0.876560953985782	0.64805848090415	0.798370569650506	0.701537961424063
ENSMUSG00000024064	985870048803361	898500025481326	544106520116336	159110590535181	116197391951213	116147288383483	125000140188006	809492198133674	129113852764471	-0.685026487077096	0.00525756080504468	0.99974619035362	Galnt14	17	73493228	73710453	-	5898	protein_coding	polypeptide N-acetylgalactosaminyltransferase 14 [Source:MGI Symbol;Acc:MGI:1918935]	-	87	82	73	136	160	109	108	0.577221495883103	0.526066827356049	0.318571377477707	0.931583763915317	0.680329344432414	0.680035990796718	0.73186895161788
ENSMUSG00000027870	150713467230859	187370127265008	301867315954954	982741882717297	143068038839931	1630324323181	12847236630434	213316970150274	133211756433525	0.683661655618879	0.0053535956371125	0.99974619035362	Hao2	3	98874521	98893239	-	2049	protein_coding	hydroxyacid oxidase 2 [Source:MGI Symbol;Acc:MGI:96012]	-	133	171	405	84	197	153	111	254002326282833	315780992074993	508746841872229	165624697601446	241117236234776	274763880290235	216518672842801
ENSMUSG00000072893	793228774899256	175317078142698	96895681664553	257384778806911	246919457896327	330327150448438	289352176361125	117178545765725	2809958908782	-126990919500703	0.0057589248455654	0.99974619035362	4933439C10Rik	11	59505662	59513647	+	5616	processed_transcript	RIKEN cDNA 4933439C10 gene [Source:MGI Symbol;Acc:MGI:1921726]	-	7	16	13	22	34	31	25	0.0487751880485759	0.107801478276213	0.0595806057953931	0.158264442546762	0.151829375999066	0.203116293691174	0.177921014225323
ENSMUSG00000101939	230036344720784	451441476217447	377893158491757	295992495627948	202619202214927	208852004799658	233796558499789	353123659809996	23531506528558	0.589928400291031	0.00579988428959794	0.99974619035362	Gm28438	1	24612775	24613119	-	345	unprocessed_pseudogene	predicted gene 28438 [Source:MGI Symbol;Acc:MGI:5579144]	-	203	412	507	253	279	196	202	230252818154877	45186630076753	378248771122614	296271036447539	202809875017392	209048542919541	234016570445984
ENSMUSG00000074344	118077769063575	113956100792754	117989126211529	124363645396248	144520506239321	165696360950749	144676088180563	116674332022619	14481415019172	-0.311907593455468	0.00606126925284622	0.99974619035362	Tmigd3	3	105870903	105924042	+	2296	protein_coding	transmembrane and immunoglobulin domain containing 3 [Source:MGI Symbol;Acc:MGI:5604098]	-	1042	1040	1583	1063	1990	1555	1250	17759218344711	171393082011973	177458862181247	187046312803136	217362780982963	249211843718358	217596780463722
ENSMUSG00000031494	113318396414179	186274395526616	134163251535535	116993081275869	0	213114290611896	2314817410889	11058982890119	140397278244166	306849896807246	0.00608142654308939	0.99974619035362	Cd209a	8	3743397	3748984	-	1583	protein_coding	CD209a antigen [Source:MGI Symbol;Acc:MGI:2157942]	-	1	17	18	1	0	2	2	0.0247199220359897	0.406349602573699	0.292671377552102	0.0255215387739797	0	0.0464899682256897	0.0504967487499387
ENSMUSG00000028931	483869552688546	466781720554933	466589974784694	588475198817619	558473715065516	564752870121523	642361831521698	472413749342724	588515903881589	-0.316018923356689	0.00611709147001756	0.99974619035362	Kcnab2	4	152390742	152477871	-	5578	protein_coding	potassium voltage-gated channel, shaker-related subfamily, beta member 2 [Source:MGI Symbol;Acc:MGI:109239]	-	427	426	626	503	769	530	555	299555554337199	288976763010561	288858056408386	364315161836547	345741744587281	349629064554244	397675475667711
ENSMUSG00000039967	420411250696606	552248796149498	629821930819595	410645715278299	430656583919182	385736866007531	38310228150213	534160659221899	402535361676785	0.410408472131841	0.00616812461105767	0.99974619035362	Zfp292	4	34803113	34882960	-	9986	protein_coding	zinc finger protein 292 [Source:MGI Symbol;Acc:MGI:1353423]	zf-C2H2	371	504	845	351	593	362	331	145381906391774	190972488613812	217797960540259	142004898393778	148924832688463	133391199338367	132480136855356
ENSMUSG00000066513	113318396414179	175317078142698	156523793458124	222286854424151	341329838856688	404917152162601	34722261163335	148386422671667	328939114269197	-114635956320851	0.00631907110710273	0.99974619035362	Klk1b4	7	44207435	44211754	+	839	protein_coding	kallikrein 1-related pepidase b4 [Source:MGI Symbol;Acc:MGI:97320]	-	10	16	21	19	47	38	30	0.466408064159377	0.721588917758301	0.644237491985466	0.914912183200224	140488212345599	166660163805014	142913623249975
ENSMUSG00000078179	862352996711906	637715871744063	828085402533218	904356518262465	101600094587342	119557117033273	928241781766489	776051423663062	101104260405878	-0.381318610288269	0.00661403896276017	0.99974619035362	Rnf148	6	23653898	23655136	-	1239	protein_coding	ring finger protein 148 [Source:MGI Symbol;Acc:MGI:1918550]	-	761	582	1111	773	1399	1122	802	240348470053604	17773931868621	230797666769254	252055372192326	283172058130239	333220505669174	258712491216564
ENSMUSG00000022575	123517052091456	130392076868631	120001574984562	16028052134794	173569854227124	210983147705777	157407583940452	124636901314883	175560276805323	-0.497063294333501	0.00698723093913307	0.99974619035362	Gsdmd	15	75862327	75867408	+	2377	protein_coding	gasdermin D [Source:MGI Symbol;Acc:MGI:1916396]	-	109	119	161	137	239	198	136	179442506838196	189430372154782	174335308972704	232851562282362	252157975167624	306511079109189	228677830140446
ENSMUSG00000005268	136888622868329	183315919832958	291059720692369	139455752880835	137185545872401	147048860522208	15370387608303	203754754464552	144348508839618	0.498801590155164	0.00723501217342905	0.99974619035362	Prlr	15	10177238	10349180	+	15339	protein_coding	prolactin receptor [Source:MGI Symbol;Acc:MGI:97763]	-	1208	1673	3905	1192	1889	1380	1328	308175350363321	412696443560812	655258483294846	313954692535486	308843808770553	331048944480567	346031283473796
ENSMUSG00000038572	371684340238509	453632939694231	758022371175772	355658967078641	390713730435953	323933721730081	384259690207574	527779883702837	363641527363062	0.541244034179489	0.00750507361927743	0.99974619035362	Bpifb5	2	154223742	154240902	+	1637	protein_coding	BPI fold containing family B, member 5 [Source:MGI Symbol;Acc:MGI:2385160]	-	328	414	1017	304	538	304	332	784067000562904	956937325243108	159904591768914	750261523963335	824209442090241	68333721408629	810594663592632
ENSMUSG00000110902	406813043126904	385697571913935	313047586916248	36501841358071	506184888687471	543441441060334	608796979063807	368519400652363	50586043059808	-0.460325443478753	0.00770004926474063	0.99974619035362	Gm33104	10	19486715	19507311	+	1159	lincRNA	predicted gene, 33104 [Source:MGI Symbol;Acc:MGI:5592263]	-	359	352	420	312	697	510	526	121210159907566	114918794167237	932726929725291	108757428078632	150818053494568	161918662845755	181391379726602
ENSMUSG00000029695	125783420019739	150115248159685	159505199047803	912546033951776	965890820594456	116147288383483	99537148668227	145134622409076	100882030626583	0.529530618522413	0.00772450107088305	0.99974619035362	Aass	6	23072173	23132986	-	3817	protein_coding	aminoadipate-semialdehyde synthase [Source:MGI Symbol;Acc:MGI:1353573]	-	111	137	214	78	133	109	86	113796480500651	135809528055234	144304633077613	0.825581995959751	0.87384311791082	105078655324051	0.900514328179087
ENSMUSG00000091515	271964151394031	328719521517558	409943268580801	152091005658629	159771413932918	106557145305948	20833356698001	33687564716413	156688282969376	111609524025983	0.00786297098253344	0.99974619035362	Zfp422-ps	17	33305040	33305745	-	706	unprocessed_pseudogene	zinc finger protein 422, pseudogene [Source:MGI Symbol;Acc:MGI:3028594]	-	24	30	55	13	22	10	18	13302539348319	160786057542284	2005148999573	0.743920320721995	0.781487379746568	0.521201272671861	101901866776257
ENSMUSG00000077569	453273585656718	547865869195931	298140558967855	0	0	0	0	433093337940168	0	453282685206465	0.0080346541223219	0.99974619035362	Gm24608	3	90010595	90010730	-	136	snoRNA	predicted gene, 24608 [Source:MGI Symbol;Acc:MGI:5454385]	-	4	5	4	0	0	0	0	115093048773446	139111466452025	0.75702416775323	0	0	0	0
ENSMUSG00000116576	117851132270747	138062199037375	12298298057424	139221766718284	179379723824685	209917576252717	189815027692898	126298770627454	179583523622146	-0.509861556039382	0.00804219702395871	0.99974619035362	AC160993.1	16	93532388	93534042	+	1655	lincRNA	novel transcript	-	104	126	165	119	247	197	164	245902731397526	28807421016579	256610609129645	290493710551418	374285449752722	43800432269334	396059273005108
ENSMUSG00000069118	674244458664368	521568307474526	544851871513756	595494783694172	916506929015191	745900017141634	819445363454706	580221545884217	769336773326426	-0.410134913293869	0.00832235482523439	0.99974619035362	1700008P02Rik	3	6615418	6620443	-	783	protein_coding	RIKEN cDNA 1700008P02 gene [Source:MGI Symbol;Acc:MGI:1916597]	-	595	476	731	509	1262	700	708	297360456792697	230026050887313	240294746683765	26262967180738	404204907527899	328962540171691	361398072260385
ENSMUSG00000048528	339955189242538	657439043035117	96895681664553	93594465020695	210607772911573	22377000514249	27777808930668	655450349641062	20143758309536	-158210750743185	0.00840785937090528	0.99974619035362	Nkx1-2	7	132594878	132599637	-	3264	protein_coding	NK1 homeobox 2 [Source:MGI Symbol;Acc:MGI:104806]	Homeobox	3	6	13	8	29	21	24	0.035966577741702	0.0695557332260127	0.10251368938325	0.0990210683313968	0.222818803098975	0.236744181024296	0.29388365173218
ENSMUSG00000051346	17677669840612	155593906851644	190809957739427	128692389403456	126364663746944	138524288897732	10532419219545	174393520999064	124726383560895	0.485496486196907	0.0085452931399468	0.99974619035362	Spryd4	10	128209908	128211807	-	1583	protein_coding	SPRY domain containing 4 [Source:MGI Symbol;Acc:MGI:1913951]	-	156	142	256	110	174	130	91	38563078376144	339421432738031	416243736962989	280736926513777	275659092854727	302184793466983	229760206812221
ENSMUSG00000090753	566591982070897	547865869195931	670816257677675	163790313786216	188820761920721	149180003428327	18518539287112	595091369648168	171744118001596	-152009383603837	0.00864653383494362	0.99974619035362	Rpl31-ps4	16	87549062	87549451	-	390	processed_pseudogene	ribosomal protein L31, pseudogene 4 [Source:MGI Symbol;Acc:MGI:3649126]	-	5	5	9	14	26	14	16	0.501687648499638	0.485106652242961	0.593972808544842	145027780079215	167190936394266	132091112284325	163972006710057
ENSMUSG00000034926	239101816433919	317652630959801	411508506515382	288036966101189	226221797455017	181573375601335	24629657251859	322754317969701	235532177919033	0.455402330990423	0.00869075167697927	0.99974619035362	Dhcr24	4	106561038	106589113	+	4028	protein_coding	24-dehydrocholesterol reductase [Source:MGI Symbol;Acc:MGI:1922004]	-	2110	2899	5521	2462	3115	1704	2128	204984491534435	272326927553333	352790552695208	246937107881367	193942316361024	155664756667029	211152631282291
ENSMUSG00000034041	181309434262687	306804886749721	53665300614214	175489621913803	145246739939016	149180003428327	127314957598895	341589109051516	14930783072001	121486022271456	0.00879581511217511	0.99974619035362	Lyl1	8	84701457	84704715	+	1800	protein_coding	lymphoblastomic leukemia 1 [Source:MGI Symbol;Acc:MGI:96891]	bHLH	16	28	72	15	20	14	11	0.347836769626416	0.588596071388126	102955286814439	0.336671632326749	0.27865156065711	0.286197409949371	0.244249968328523
ENSMUSG00000107962	249300472111195	4711646475085	901875190877763	152091005658629	290493479878032	298360006856654	25462991519779	540780103499153	248893601897776	112680203159532	0.00908712845852916	0.99974619035362	Gm43980	6	49254851	49256462	+	1612	TEC	predicted gene, 43980 [Source:MGI Symbol;Acc:MGI:5690372]	-	22	43	121	13	40	28	22	0.534054593564131	100933480869906	193200832886898	0.325811257090402	0.622298770698259	0.63915054331125	0.545471393289505
ENSMUSG00000043230	634583019919405	558823186579849	827340051135799	795552952675907	116197391951213	143852146163029	94907513846449	673582085878351	108628086807071	-0.683165018154045	0.00913446197549931	0.99974619035362	Fam124b	1	80198706	80218473	-	3357	protein_coding	family with sequence similarity 124, member B [Source:MGI Symbol;Acc:MGI:3026880]	-	56	51	111	68	160	135	82	0.652776779459761	0.574844880137771	0.851060235061272	0.818361787246432	119528819584819	14797644712051	0.976285518056976
ENSMUSG00000103170	0	0	0	350979243827606	36311684984754	213114290611896	57870435272225	0	376478684252323	-438868839886185	0.00925144741751793	0.99974619035362	Gm37170	3	52198248	52200489	+	1934	lincRNA	predicted gene, 37170 [Source:MGI Symbol;Acc:MGI:5610398]	-	0	0	0	3	5	2	5	0	0	0	0.0626689698229729	0.0648361956027401	0.0380525437958981	0.1033303429048
ENSMUSG00000105227	487269104580972	536908551812012	424850296529194	678559871400038	675397340716424	93770287869234	81018609381115	483009317640726	775461546154988	-0.687032738790344	0.00929260578829589	0.99974619035362	Gm36667	5	133534590	133598406	-	753	lincRNA	predicted gene, 36667 [Source:MGI Symbol;Acc:MGI:5595826]	-	43	49	57	58	93	88	70	223460872917369	246225448190252	194835702138879	311186528684485	309736196905711	430029119104348	371550114806156
ENSMUSG00000003363	534296239092856	517514100042476	662617392306059	474523937654923	501101252789605	406622066487497	476273682290412	571475910480464	464630234805609	0.298900927856934	0.00964090193795046	0.99974619035362	Pld3	7	27532000	27553218	-	2924	protein_coding	phospholipase D family, member 3 [Source:MGI Symbol;Acc:MGI:1333782]	-	4715	4723	8890	4056	6900	3816	4115	631004331356743	611184610281783	782551726898397	560413190444854	591801023146597	480221020485695	562479640408335
ENSMUSG00000072511	0	0	0	584965406379343	217870109908524	639342871835687	11574087054445	0	389479814667001	-443209826351631	0.00997531659341105	0.99974619035362	Hhla1	15	65922443	65976804	-	2262	protein_coding	HERV-H LTR-associating 1 [Source:MGI Symbol;Acc:MGI:3615329]	-	0	0	0	5	3	6	1	0	0	0	0.089302820245822	0.033260796364907	0.0976042701608313	0.0176693972747907
ENSMUSG00000040102	213038585258657	272837202859573	348079102594971	181339275977596	209881539211878	213114290611896	201389114747343	277984963571067	201431055137178	0.469465212684609	0.0100778255481682	0.99974619035362	Klhl42	6	147091379	147112778	+	6449	protein_coding	kelch-like 42 [Source:MGI Symbol;Acc:MGI:2444786]	-	188	249	467	155	289	200	174	114075789697607	146096160642933	1863859472102	0.971017578117155	112385285977538	114116327649662	107837846714069
ENSMUSG00000020829	266298231573322	306804886749721	301867315954954	236326024177255	217143876208829	235491291126145	215278019212677	291656811425999	226059802681226	0.37043756989477	0.0101655760796927	0.99974619035362	Slc46a1	11	78465697	78472059	+	3080	protein_coding	solute carrier family 46, member 1 [Source:MGI Symbol;Acc:MGI:1098733]	-	235	280	405	202	299	221	186	298569305097349	343984717045008	338448791881882	264964947000013	24345823043126	26402905769448	241366261500559
ENSMUSG00000101314	181309434262687	230103665062291	178884335380713	421175092593127	27596880588413	415572866693196	428241221014465	196765811568564	38523949654623	-0.964117577176166	0.010453682498386	0.99974619035362	Gm29663	1	12670324	12671176	-	853	lincRNA	predicted gene 29663 [Source:MGI Symbol;Acc:MGI:5580369]	-	16	21	24	36	38	39	37	0.73400490659736	0.931541261868663	0.724187246057017	170506618013078	111721962186086	168238638238535	173367237457952
ENSMUSG00000056973	760366439939144	112312503185166	153765993287671	870428524692463	706625389803313	626556014398973	990741851860492	114038380155584	79858794518881	0.516634240512481	0.0106245274448195	0.99974619035362	Ces1d	8	93166068	93197838	-	2369	protein_coding	carboxylesterase 1D [Source:MGI Symbol;Acc:MGI:2148202]	-	671	1025	2063	744	973	588	856	110837180866079	163715816153756	224141786300325	12688072323399	103003449416391	913318876832944	144418569860926
ENSMUSG00000006411	315025142031419	318857935872032	31006618132657	377887652521056	4132269751265	382540151648352	394676368556575	314649753076673	392082786963121	-0.319657427428771	0.0106858214350018	0.99974619035362	Nectin4	1	171370099	171388598	+	3746	protein_coding	nectin cell adhesion molecule 4 [Source:MGI Symbol;Acc:MGI:1918990]	-	278	291	416	323	569	359	341	290405631875765	293938889284856	28583421859855	348355378243054	380932899659652	35264428020228	363832040382583
ENSMUSG00000110950	0	219146347678372	223605419225892	701958487655212	290493479878032	170491432489516	11574087054445	147583922301421	963693749468227	-26287083494072	0.0109002499540175	0.99974619035362	Gm39384	9	83571560	83573289	-	743	lincRNA	predicted gene, 39384 [Source:MGI Symbol;Acc:MGI:5622269]	-	0	2	3	6	4	16	10	0	0.101852809892196	0.103925255869219	0.326249764838841	0.135012869228209	0.792394290188607	0.537929698998337
ENSMUSG00000032523	679910378485077	799884169026059	983863844593923	109973496399317	137984402942065	136393145991613	10532419219545	821219464035019	122418809382111	-0.570524659464685	0.0109367612349293	0.99974619035362	Hhatl	9	121784016	121792507	-	2625	protein_coding	hedgehog acyltransferase-like [Source:MGI Symbol;Acc:MGI:1922020]	-	60	73	132	94	190	128	91	0.894437407610783	10522656296653	129429503423867	144672610005552	181521588085203	179428253747851	138556345669998
ENSMUSG00000087358	13258252380459	115051832531145	134908602932955	159110590535181	167759984629563	201393004628241	173611305816675	12751431975623	175468721402415	-0.457406391790645	0.0109959876073851	0.99974619035362	4930453H23Rik	X	21206580	21221665	-	1719	lincRNA	RIKEN cDNA 4930453H23 gene [Source:MGI Symbol;Acc:MGI:1921933]	-	117	105	181	136	231	189	150	266340981978342	23112411180162	271013771282919	319632404861695	337007908438703	404572254902252	34876244882702
ENSMUSG00000074622	427210354481457	587312211778038	693176799600264	494880733796925	397976067432904	299425578309713	446759760301577	569233121953253	40976053496028	0.477927894440316	0.0111368164605969	0.99974619035362	Mafb	2	160363703	160367065	-	3363	protein_coding	v-maf musculoaponeurotic fibrosarcoma oncogene family, protein B (avian) [Source:MGI Symbol;Acc:MGI:104555]	TF_bZIP	377	536	930	423	548	281	386	438674605762128	603072819416405	711778298672528	5081609294352	408655812417741	307460706750758	458748622697964
ENSMUSG00000052062	38528254780821	436101231879961	512801761424711	360338690329676	381998926039612	315409150105605	319444802702682	444728513704294	344297892294394	0.370628766069421	0.0111802354921839	0.99974619035362	Pard3b	1	61638824	62642284	+	13153	protein_coding	par-3 family cell polarity regulator beta [Source:MGI Symbol;Acc:MGI:1919301]	-	340	398	688	308	526	296	276	101153778135866	114495939422417	134633234487064	0.946049078597783	100291681605015	0.828089083538926	0.838684463728359
ENSMUSG00000022237	985870048803361	997115881936594	104349195638749	795552952675907	4575272308079	788522875264013	55555617861336	100882596237582	649289809340295	0.648420318205497	0.0113655713776965	0.99974619035362	Ankrd33b	15	31291478	31367726	-	8761	protein_coding	ankyrin repeat domain 33B [Source:MGI Symbol;Acc:MGI:1917904]	-	87	91	140	68	63	74	48	0.388591756959085	0.393024428446585	0.411304079272386	0.313576135119994	0.180339498793039	0.310805151118237	0.218978710022563
ENSMUSG00000114272	339955189242538	273932934597965	596281117935711	93594465020695	188820761920721	24508143420368	2314817410889	403389747258738	189744600558499	109939537273598	0.0116993113078247	0.99974619035362	Gm36704	14	19496370	19504895	-	1085	transcribed_processed_pseudogene	predicted gene, 36704 [Source:MGI Symbol;Acc:MGI:5595863]	-	30	25	80	8	26	23	20	108198073501304	0.87185066532145	189779330533529	0.297884577911225	0.600962812845748	0.780024540612506	0.736740583144266
ENSMUSG00000048763	351287028883956	361591473669314	521745978193747	101783980710006	682659677713375	575408584652118	57870435272225	411541493582339	71365310554695	-0.776947957214985	0.0117821573946735	0.99974619035362	Hoxb3	11	96323326	96347930	+	4251	protein_coding	homeobox B3 [Source:MGI Symbol;Acc:MGI:96184]	Homeobox	31	33	70	87	94	54	50	0.285363616577776	0.293734303192985	0.423833808339847	0.826829414606271	0.554550036028969	0.467425954348202	0.470103230246724
ENSMUSG00000017734	396614387449628	295847569365803	35031515678723	701958487655212	203345435914622	149180003428327	219907654034455	347592371200887	160657235535731	109796775007329	0.0119548087148271	0.99974619035362	Dbndd2	2	164486106	164493319	+	4389	protein_coding	dysbindin (dystrobrevin binding protein 1) domain containing 2 [Source:MGI Symbol;Acc:MGI:106562]	-	35	27	47	6	28	14	19	0.312054518205516	0.232771613037976	0.275626479851825	0.0552297961438276	0.159991326693077	0.117374194100904	0.17302240967782
ENSMUSG00000035640	135982075697015	162168297281995	142362116907151	164960244598975	196809332617367	281310863607702	192129845103787	146837496628721	208802571481958	-0.50914032392055	0.0120522683677748	0.99974619035362	Cbarp	10	80130451	80140835	-	4996	protein_coding	calcium channel, voltage-dependent, beta subunit associated regulatory protein [Source:MGI Symbol;Acc:MGI:1354170]	-	120	148	191	141	271	264	166	0.939911206956888	112091096747253	0.984010197235684	114020897097049	136035059336007	194442710179488	132800586899634
ENSMUSG00000085831	532596463146644	372548791053233	387582726658212	549867481996583	733496036692031	809834304325203	6944452232667	430909326952696	696910761570129	-0.704383856901921	0.0122785259540993	0.99974619035362	1700003G13Rik	9	45318265	45322079	-	706	antisense	RIKEN cDNA 1700003G13 gene [Source:MGI Symbol;Acc:MGI:1919479]	-	47	34	52	47	101	76	60	260508062237914	182224198547922	189577723595993	268955808261029	358773751610924	396112967230615	339672889254191
ENSMUSG00000084349	659513067130525	727565874292196	725226909689308	65048153189383	576629557557893	516802154733847	540509865442582	704101950370676	571105777407038	0.303072034107223	0.0124325887360581	0.99974619035362	Rpl3-ps1	X	13202571	13203780	+	1210	processed_pseudogene	ribosomal protein L3, pseudogene 1 [Source:MGI Symbol;Acc:MGI:3644217]	-	582	664	973	556	794	485	467	188219937944542	207641683743532	206974161302581	18564240751108	164565624169893	147491345269068	154257342882762
ENSMUSG00000041453	181196115866273	167208663278598	204524423451949	116057136625662	183882372762794	123180059973676	143981642957296	18430973419894	141775303079857	0.377472783609127	0.0125362439120707	0.99974619035362	Rpl21	5	146832890	146837032	+	3400	protein_coding	ribosomal protein L21 [Source:MGI Symbol;Acc:MGI:1278340]	-	1599	1526	2744	992	2532	1156	1244	184033784988741	169827278244633	207727431631486	117874679741695	186762110713359	125109153492154	146236505101933
ENSMUSG00000031349	443074929979442	439388427095136	645474310165407	370868067644504	435013986117353	388933580366709	344907794222461	509312555746662	384930857087757	0.405844417108825	0.012576391244082	0.99974619035362	Nsdhl	X	72918557	72958514	+	2853	protein_coding	NAD(P) dependent steroid dehydrogenase-like [Source:MGI Symbol;Acc:MGI:1099438]	-	391	401	866	317	599	365	298	536294073043882	53183196175448	781276536814795	448895509768999	526537176131257	470761850525103	417473418766274
ENSMUSG00000064372	386415731772352	650864652604766	387582726658212	760455028293146	499648785390215	768277017655883	640047014110809	47495437034511	667106961362513	-0.490302796686187	0.0125797865054166	0.99974619035362	mt-Tp	MT	15356	15422	-	67	Mt_tRNA	mitochondrially encoded tRNA proline [Source:MGI Symbol;Acc:MGI:102478]	-	341	594	520	650	688	721	553	199162508579005	335462110622699	199763989341449	39194607942517	257523949789376	395977610482189	329886592230952
ENSMUSG00000063900	759233255975003	876585390713489	767711939342228	737056412037973	994940168582259	18434386137929	175926123227564	80117686201024	133367410667219	-0.733459526562449	0.0127724198912401	0.99974619035362	Adam26b	8	43519762	43528106	-	2476	protein_coding	a disintegrin and metallopeptidase domain 26B [Source:MGI Symbol;Acc:MGI:3588304]	-	67	80	103	63	137	173	152	105889323548429	12225628069451	10707183503521	102796346542416	138763075238375	257102104368319	24536198903908
ENSMUSG00000040536	679910378485077	767012216874303	596281117935711	233986162551737	261444131890229	117212859836543	127314957598895	681067904431697	184989527969351	-146406544525467	0.0129092935357887	0.99974619035362	Necab1	4	14952245	15149794	-	5237	protein_coding	N-terminal EF-hand calcium binding protein 1 [Source:MGI Symbol;Acc:MGI:1916602]	-	6	7	8	20	36	11	11	0.0448328851437522	0.0505763284561116	0.0393184215445634	0.154289081073935	0.172394702411502	0.0772894612100377	0.0839507242679666
ENSMUSG00000115996	339955189242538	361591473669314	305594072942052	503070249486235	472051904801802	596720013713307	6944452232667	335713578617968	566571847817011	-0.754621493097589	0.012976415559954	0.99974619035362	Gm49462	2	68566992	68568555	-	256	lincRNA	predicted gene, 49462 [Source:MGI Symbol;Acc:MGI:6155120]	-	30	33	41	43	65	56	60	4585738662067	487759579247414	412223316346876	678603758908603	636762355407848	804930215482606	936754139896323
ENSMUSG00000091021	124650236055597	986158564552675	745351397419638	210587546296564	210607772911573	362294294040222	16203721876223	992670774176096	236381708002647	-127240309854976	0.0130564551761602	0.99974619035362	Gm17300	4	132351772	132353382	+	1527	lincRNA	predicted gene, 17300 [Source:MGI Symbol;Acc:MGI:4936934]	-	11	9	10	18	29	34	14	0.281891291691349	0.223015631875939	0.168558098910346	0.476234921955323	0.476280663598596	0.819313382397863	0.366440388276405
ENSMUSG00000034320	103233059133318	134884576996038	145492592776313	107633634773799	100075003817982	106450588160642	971065903867936	12787007630189	102816454284804	0.316417039558044	0.0130862073832867	0.99974619035362	Slc26a2	18	61192919	61211612	-	12370	protein_coding	solute carrier family 26 (sulfate transporter), member 2 [Source:MGI Symbol;Acc:MGI:892977]	-	911	1231	1952	920	1378	999	839	288188528109032	376547862045793	406161519526648	300473308074964	279372405438114	297170679391938	271085692782932
ENSMUSG00000038156	112071894053624	141897260121746	203108255796851	116876088194593	110314898983683	994178165704493	129745515880329	152359136657407	114088579907263	0.419362854412232	0.0135382116437467	0.99974619035362	Spon1	7	113765998	114043370	+	10382	protein_coding	spondin 1, (f-spondin) extracellular matrix protein [Source:MGI Symbol;Acc:MGI:2385287]	-	989	1295	2725	999	1519	933	1121	372771995574639	471976718773468	675575892336128	388751640178488	366927902691518	330682176754392	431557753886353
ENSMUSG00000037353	54279511882392	60046099263874	555286791077631	457442947788647	480040475498448	431556438489088	484954247581246	56618096751343	463498527339357	0.287608089113338	0.0136803917475776	0.99974619035362	Letmd1	15	100469023	100479164	+	4847	protein_coding	LETM1 domain containing 1 [Source:MGI Symbol;Acc:MGI:1915864]	-	479	548	745	391	661	405	419	386714543495842	427798612409183	395614239100254	325905363911101	342004979234402	30746251267808	345505797613091
ENSMUSG00000108170	430609906373882	438292695356744	342861642813034	467972325103475	610036307743867	767211446202824	83333426792004	403921414847887	669638586742551	-0.736386850868251	0.0137111746257699	0.99974619035362	Gm43966	6	52713344	52713955	-	612	TEC	predicted gene, 43966 [Source:MGI Symbol;Acc:MGI:5690358]	-	38	40	46	40	84	72	72	242974214077276	24730927369249	193461731759159	264056182217058	3442166337529	43290364530157	470213842771488
ENSMUSG00000113412	0	0	0	116993081275869	290493479878032	532785726529739	4629634821778	0	35080894246536	-428907564427338	0.0137198217236716	0.99974619035362	Gm5191	13	8128133	8129368	+	1236	processed_pseudogene	predicted gene 5191 [Source:MGI Symbol;Acc:MGI:3646226]	-	0	0	0	1	4	5	4	0	0	0	0.0326865662453154	0.0811606487350804	0.148854408780879	0.129346849953322
ENSMUSG00000111544	679910378485077	142445125990942	178884335380713	175489621913803	305018153871934	628687157305092	196759479925565	129773499740054	326488603254098	-131199569831574	0.0138237892720333	0.99974619035362	4930534H03Rik	10	91208258	91220642	-	1669	lincRNA	RIKEN cDNA 4930534H03 gene [Source:MGI Symbol;Acc:MGI:1922441]	-	6	13	24	15	42	59	17	0.14067694397713	0.294726270445993	0.370120863323329	0.363097027074984	0.631098202087402	130078596835672	0.407105454047214
ENSMUSG00000030406	94054269023769	71222562995471	849700593058388	109973496399317	151056609536577	119344002742661	10532419219545	834156304416929	121424575218501	-0.549513174033667	0.0139938117063536	0.99974619035362	Gipr	7	19156061	19166127	-	3482	protein_coding	gastric inhibitory polypeptide receptor [Source:MGI Symbol;Acc:MGI:1352753]	-	83	65	114	94	208	112	91	0.932775943821555	0.706344263891961	0.842683996040069	109065365096086	14980922502875	118358492339774	104454453585223
ENSMUSG00000022853	815892454182092	931371977633082	954049788697137	503070249486235	559199948765212	628687157305092	706019310321145	900438073504104	599244166469421	0.593246028809053	0.0140885241681117	0.99974619035362	Ehhadh	16	21761287	21787807	-	2981	protein_coding	enoyl-Coenzyme A, hydratase/3-hydroxyacyl Coenzyme A dehydrogenase [Source:MGI Symbol;Acc:MGI:1277964]	-	72	85	128	43	77	59	61	0.94514519757597	107891885420021	110518925798794	0.582766059310978	0.647787760937192	0.728283053065204	0.817866076742759
ENSMUSG00000021416	203973113545523	164359760758779	320501100890445	584965406379343	217870109908524	138524288897732	11574087054445	229611325064916	836371777677422	150297413924508	0.0141172944069736	0.99974619035362	Eci3	13	34946614	34963810	-	1418	protein_coding	enoyl-Coenzyme A delta isomerase 3 [Source:MGI Symbol;Acc:MGI:1916373]	-	18	15	43	5	3	13	10	0.496734455919246	0.400264304036857	0.780514339390143	0.142456261915409	0.0530577724805498	0.337347339956442	0.281863022817888
ENSMUSG00000032359	48613592061683	639907335220847	799762049431272	484351356482096	448812426411559	565818441574583	442130125479799	641935101756316	485278087487009	0.407381626781628	0.0141441587523332	0.99974619035362	Ctsh	9	90054152	90076089	+	4499	protein_coding	cathepsin H [Source:MGI Symbol;Acc:MGI:107285]	-	429	584	1073	414	618	531	382	373137854947652	491166441942017	613864318470179	371768097221447	344489882279361	434298867096829	339360824067353
ENSMUSG00000017950	113318396414179	0	0.745351397419638	18718893004139	290493479878032	319671435917843	34722261163335	0.626178453853811	707319206960781	-346142301799863	0.0142393743289793	0.99974619035362	Hnf4a	2	163506808	163572910	+	4828	protein_coding	hepatic nuclear factor 4, alpha [Source:MGI Symbol;Acc:MGI:109128]	RXR-like	1	0	1	16	4	3	3	0.00810514427982016	0	0.00533115611093824	0.133887641687522	0.0207776640092294	0.0228646291532519	0.0248352381745504
ENSMUSG00000087317	339955189242538	328719521517558	298140558967855	818951568931081	130722065945114	138524288897732	104166783490005	322271756575984	11382707380649	-183685108179524	0.0142552841676703	0.99974619035362	4930466I24Rik	6	92012394	92016117	-	2264	antisense	RIKEN cDNA 4930466I24 gene [Source:MGI Symbol;Acc:MGI:1923066]	-	3	3	4	7	18	13	9	0.051852875330793	0.0501391151169844	0.0454749500063778	0.124913503160101	0.199388484215776	0.21128910249922	0.158884094399376
ENSMUSG00000092490	906547171313436	0	149070279483928	0	145246739939016	106557145305948	0	799083322050904	0.629509713112409	354424879842895	0.0143216052437856	0.99974619035362	Gm20482	7	8855847	8862851	-	1644	transcribed_unprocessed_pseudogene	predicted gene 20482 [Source:MGI Symbol;Acc:MGI:5141947]	-	8	0	20	0	2	1	0	0.190421589211541	0	0.313124351625424	0	0.0305092949624572	0.0223824877436943	0
ENSMUSG00000108848	804560614540674	71222562995471	737897883445442	865748801441428	124185962647859	129999717273256	100694557373672	751561375980275	110363779359732	-0.561465912603183	0.0143856837150581	0.99974619035362	4933430N04Rik	8	9125412	9132291	-	3434	processed_transcript	RIKEN cDNA 4933430N04 gene [Source:MGI Symbol;Acc:MGI:1918499]	-	71	65	99	74	171	122	87	0.809069946823237	0.716217451040131	0.742033590173958	0.870601076022577	124881989473294	130728328531662	101258921586929
ENSMUSG00000065987	113318396414179	131487808607023	305594072942052	584965406379343	217870109908524	319671435917843	2314817410889	149471240396831	338497173323653	218953599832914	0.0146706635489664	0.99974619035362	Cd209b	8	3917655	3926844	-	2115	protein_coding	CD209b antigen [Source:MGI Symbol;Acc:MGI:1916415]	-	1	12	41	5	3	3	2	0.0185019558311923	0.214685497162842	0.498955881724824	0.0955096829295742	0.0355725396583544	0.0521940565257212	0.0377949660856515
ENSMUSG00000097186	0	109573173839186	0	701958487655212	0.72623369969508	745900017141634	57870435272225	0.365243912797287	524796556872151	-388671333017688	0.0147567730046445	0.99974619035362	Gm26595	17	5817472	5817955	+	484	processed_pseudogene	predicted gene, 26595 [Source:MGI Symbol;Acc:MGI:5477089]	-	0	1	0	6	1	7	5	0	0.0781783447829564	0	0.500833833213346	0.0518153728494625	0.532185266434781	0.412894386731162
ENSMUSG00000045374	455539953585002	514993917044175	504602896053095	467972325103475	375462822742356	350573008056568	363426333509573	491712255560757	389358622352993	0.339011261738336	0.0147666201758641	0.99974619035362	Wdr81	11	75440944	75454717	-	7038	protein_coding	WD repeat domain 81 [Source:MGI Symbol;Acc:MGI:2681828]	-	402	470	677	400	517	329	314	223514036748432	252685562251022	247587131192723	229614071493094	184223602122411	17201123104374	178317809939912
ENSMUSG00000025497	260632311752613	432814036664785	59702646933313	255044917181394	304291920172238	253606005828156	363426333509573	430157605916843	29409229417284	0.552509175641221	0.014783513941373	0.99974619035362	Cdhr5	7	141269083	141276786	-	2739	protein_coding	cadherin-related family member 5 [Source:MGI Symbol;Acc:MGI:1919290]	-	230	395	801	218	419	238	314	328597167363399	545678567199913	752712529557921	321552752890389	383641852952888	319738617906198	458196694544396
ENSMUSG00000112529	113318396414179	657439043035117	134163251535535	701958487655212	348592175853638	46885143934617	2314817410889	104408517417742	279780301263557	-141615864614608	0.0149077646016539	0.99974619035362	Gm46199	10	50521577	50523269	-	1693	processed_pseudogene	predicted gene, 46199 [Source:MGI Symbol;Acc:MGI:5825836]	-	10	6	18	6	48	44	20	0.231137841600542	0.134099180891734	0.273655517226803	0.143179902702457	0.711030562338283	0.956325831912505	0.47215802286564
ENSMUSG00000039903	111618620467967	120201771701587	981627790401664	147879254732698	148006427997857	113376802605528	13368070547884	10999439040324	135735797703731	-0.305151063332668	0.014943217271998	0.99974619035362	Eva1c	16	90826719	90905109	+	3806	protein_coding	eva-1 homolog C (C. elegans) [Source:MGI Symbol;Acc:MGI:1918217]	-	985	1097	1317	1264	2038	1064	1155	101273415749415	109061050461958	89064708837767	13417328741808	134288673819567	102868643407972	121290709443223
ENSMUSG00000066361	806826982468958	10497110053794	140349668134118	787363436986596	729864868193555	906801306553615	877315798726931	108667822306318	825336352615175	0.399909124387444	0.0149598689207951	0.99974619035362	Serpina3c	12	104146382	104153870	-	2213	protein_coding	serine (or cysteine) peptidase inhibitor, clade A, member 3C [Source:MGI Symbol;Acc:MGI:102848]	-	712	958	1883	673	1005	851	758	12590024964788	163800765848183	219006783858551	122863086428867	113890798289361	141500610858062	136899583776624
ENSMUSG00000024552	282162807071307	291464642412235	248947366738159	326410696759674	334793735559432	359097579681044	356481881276906	274191605407234	344195973319264	-0.331388520141644	0.0150129424195482	0.99974619035362	Slc14a2	18	78146940	78209094	-	3201	protein_coding	solute carrier family 14 (urea transporter), member 2 [Source:MGI Symbol;Acc:MGI:1351653]	-	249	266	334	279	461	337	308	304397922810371	314432765408839	268565024961127	352132653867527	361176296521821	387395342694891	384573520892145
ENSMUSG00000064080	113318396414179	101903051670443	129691143151017	877448109569015	443002556813999	905735735100556	752315658538925	114970863745213	744625515005624	0.64347894059337	0.0150319619833736	0.99974619035362	Fbln2	6	91212455	91272540	+	6370	protein_coding	fibulin 2 [Source:MGI Symbol;Acc:MGI:95488]	-	100	93	174	75	61	85	65	0.614311406326087	0.552427575411371	0.703069855012262	0.475674205799174	0.240156525589879	0.491009236625407	0.407838537097719
ENSMUSG00000104236	736569576692167	646481725651198	641002201780889	725357103910386	915054461615801	139589860350792	113426053133561	674684501374751	104264267509243	-0.629253121247815	0.0152283168262579	0.99974619035362	4930533L02Rik	7	125318359	125319518	+	1160	TEC	RIKEN cDNA 4930533L02 gene [Source:MGI Symbol;Acc:MGI:1922457]	-	65	59	86	62	126	131	98	219272101542514	192453518415699	190822298837107	215934219354398	272405922228588	415550180209739	337662181921249
ENSMUSG00000023349	679910378485077	361591473669314	790072481264817	210587546296564	101672717957311	213114290611896	196759479925565	40655166426088	132582793310157	164104370958959	0.0154112139479848	0.99974619035362	Clec4n	6	123229843	123247021	+	1420	protein_coding	C-type lectin domain family 4, member n [Source:MGI Symbol;Acc:MGI:1861231]	-	6	33	106	18	14	2	17	0.165344943308331	0.879341213291113	192134866238214	0.512120229454773	0.24725420170983	0.051826492747371	0.478492255496338
ENSMUSG00000033488	207372665437948	222433542893548	231058933200088	161450452160699	159771413932918	166229146677278	188657618987454	220288380510528	169027157939587	0.386753246814158	0.015504318799093	0.99974619035362	Cryzl2	1	157458577	157492638	+	2534	protein_coding	crystallin zeta like 2 [Source:MGI Symbol;Acc:MGI:2448516]	-	183	203	310	138	220	156	163	282600216838352	303124653970601	314879034258842	220019030439264	217730895856779	226531268220158	257096005982595
ENSMUSG00000031980	188709125548533	302093240274636	397048689405441	221140322227647	203752126786452	233914245375617	2231483984097	29595035174287	220488773199854	0.424752493313845	0.0155671374258412	0.99974619035362	Agt	8	124556534	124569706	-	1891	protein_coding	angiotensinogen (serpin peptidase inhibitor, clade A, member 8) [Source:MGI Symbol;Acc:MGI:87963]	-	16653	27570	53270	18902	28056	21952	19280	344610864101654	551667081640612	725069821338601	40383504141133	372081616457762	427162120487099	407502086480124
ENSMUSG00000085501	113318396414179	109573173839186	0	93594465020695	435740219817048	213114290611896	104166783490005	0.742971900844552	656616748883986	-327375389346992	0.0155784800769575	0.99974619035362	Gm11772	11	120235234	120236122	-	532	antisense	predicted gene 11772 [Source:MGI Symbol;Acc:MGI:3649468]	-	1	1	0	8	6	2	9	0.0735557078627288	0.0711246595393814	0	0.607527757582103	0.282841809689547	0.138333871618923	0.676153364135692
ENSMUSG00000020524	577923821712315	504036599660256	43230381050339	725357103910386	697184351707277	788522875264013	87963061613782	504754743958654	772673736754874	-0.620174413536819	0.0156646264782715	0.99974619035362	Gria1	11	57011387	57330244	+	6043	protein_coding	glutamate receptor, ionotropic, AMPA1 (alpha 1) [Source:MGI Symbol;Acc:MGI:95808]	-	51	46	58	62	96	74	76	0.330252104208433	0.288029566150545	0.247038169586194	0.414502224807382	0.398403025662324	0.450598035569564	0.502661165696477
ENSMUSG00000036924	170317549810512	155484333677805	162710210056707	191985646373701	207557591372854	201393004628241	171180747535242	162837364515008	193029247477509	-0.246260548228918	0.015801989962419	0.99974619035362	Cst13	2	148820081	148830410	+	783	protein_coding	cystatin 13 [Source:MGI Symbol;Acc:MGI:1916544]	-	1503	1419	2183	1641	2858	1890	1479	751147506822561	685728920607348	717597034214307	846709806357387	915386391216114	888198858463565	754954447560889
ENSMUSG00000041757	145500820995806	128858052434883	144523635959668	126937493184318	184971723312337	229737205279623	187731692023098	139627503130119	182344528449844	-0.385226958901707	0.0158532790231256	0.99974619035362	Plekha6	1	133164210	133303435	+	12530	protein_coding	pleckstrin homology domain containing, family A member 6 [Source:MGI Symbol;Acc:MGI:2388662]	-	1284	1176	1939	1085	2547	2156	1622	400997776317125	355130590558199	398304671055861	349837562082544	509778908614758	633151811955033	517385335218715
ENSMUSG00000059708	349020660955673	47664330620046	471807434566631	372037998457262	358759447649369	279179720701583	318287393997238	432490467240921	332066140201363	0.382322987069212	0.0161367542335486	0.99974619035362	Akap17b	X	36608314	36645395	-	6003	protein_coding	A kinase (PRKA) anchor protein 17B [Source:MGI Symbol;Acc:MGI:2443758]	-	308	435	633	318	494	262	275	200775346785862	274190716485152	271408864540813	21401615008477	206377617638099	160599103462701	183095928282251
ENSMUSG00000099923	138248443625299	105190246885619	127455088958758	126352527777938	175022321626514	196065147362944	200231706041899	123631259823225	174417925702324	-0.496718097534863	0.0163274601717155	0.99974619035362	1700105P06Rik	19	7382537	7384308	+	1772	antisense	RIKEN cDNA 1700105P06 gene [Source:MGI Symbol;Acc:MGI:1915479]	-	122	96	171	108	241	184	173	269416459544162	204993149661134	248382534498718	246233880076448	341080832429611	382088770458044	390208496498574
ENSMUSG00000022180	213605177240728	280397751854477	393843678396537	220648951286288	209518422362031	221745419381677	251620652563634	295948869163914	225883361398408	0.390944786491089	0.0166506333687683	0.99974619035362	Slc7a8	14	54722209	54781946	-	5005	protein_coding	solute carrier family 7 (cationic amino acid transporter, y+ system), member 8 [Source:MGI Symbol;Acc:MGI:1355323]	-	1885	2559	5284	1886	2885	2081	2174	147378891026777	19346305294905	271736131632116	152238808847532	144559196252984	152995327271065	173608023987499
ENSMUSG00000064065	113318396414179	767012216874303	521745978193747	0	0	0	11574087054445	46735886382741	0.289352176361125	393383986347736	0.0167149454207183	0.99974619035362	Ipcef1	10	6885796	7052478	-	9003	protein_coding	interaction protein for cytohesin exchange factors 1 [Source:MGI Symbol;Acc:MGI:2444159]	-	1	7	7	0	0	0	1	0.00434651078340239	0.0294199969037717	0.0200124127430044	0	0	0	0.00443942870549555
ENSMUSG00000097753	294627830676867	109573173839186	149070279483928	233986162551737	0.72623369969508	0	2314817410889	106830725336393	134522818402536	302350415647109	0.016818902434714	0.99974619035362	Gm26689	3	96377033	96385523	+	1818	lincRNA	predicted gene, 26689 [Source:MGI Symbol;Acc:MGI:5477183]	-	26	1	2	2	1	0	2	0.559638366973193	0.0208131566968927	0.0283155354275136	0.0444450999771286	0.0137946317156985	0	0.0439693912382579
ENSMUSG00000101808	181309434262687	646481725651198	633548687806693	245685470679324	217870109908524	22377000514249	266204002252235	487113282573526	189361622266226	139270582982759	0.0169827893519167	0.99974619035362	Gm29654	Y	34410916	34414265	+	2169	lincRNA	predicted gene 29654 [Source:MGI Symbol;Acc:MGI:5580360]	-	16	59	85	21	3	21	23	0.288661219606984	102925809756667	100866751720002	0.391153763699127	0.0346869162643705	0.356262336036561	0.423821144591175
ENSMUSG00000090124	347887476991531	45911159838619	555286791077631	382567375772091	336972436658517	22377000514249	37037078574224	45409528881845	328420150828835	0.471017571419452	0.0170594933171739	0.99974619035362	Ugt1a7c	1	88095062	88220002	+	4219	protein_coding	UDP glucuronosyltransferase 1 family, polypeptide A7C [Source:MGI Symbol;Acc:MGI:3032636]	-	307	419	745	327	464	210	320	284745494927052	37578230880788	454501592064217	313130951706604	27581154712114	183155488709007	303148056965738
ENSMUSG00000093528	82722429382351	71222562995471	737897883445442	97104257458971	145246739939016	105491573852888	960649225518935	759115935741221	110976873450692	-0.559709748313404	0.0171474856387336	0.99974619035362	Nrg3os	14	38898302	38958794	+	927	antisense	neuregulin 3, opposite strand [Source:MGI Symbol;Acc:MGI:1922420]	-	73	65	99	83	200	99	83	308156361440878	265317230514758	274880620135639	361731333114824	541070991567203	392975639181522	35785961820419
ENSMUSG00000034394	113318396414179	328719521517558	521745978193747	105293773148282	290493479878032	447540010284981	4629634821778	321261298708495	157044869909711	-223864841828391	0.0173416156891147	0.99974619035362	Lif	11	4257557	4272514	+	4350	protein_coding	leukemia inhibitory factor [Source:MGI Symbol;Acc:MGI:96787]	-	1	3	7	9	4	42	4	0.00899577852482109	0.0260953923275524	0.0414187935460388	0.0835874397500894	0.0230608188130022	0.355279543385426	0.0367523463315646
ENSMUSG00000002475	326356981672837	337485375424693	479260948540828	281953325874844	287588545079252	258933863093453	331018889757127	381034435212786	289873655951169	0.400455851440189	0.0174844210380363	0.99974619035362	Abhd3	18	10644411	10706771	-	1962	protein_coding	abhydrolase domain containing 3 [Source:MGI Symbol;Acc:MGI:2147183]	-	288	308	643	241	396	243	286	5744093443372	593996035345815	843530191407804	496256045203342	506174394588144	455740305489496	58261460335244
ENSMUSG00000041773	136888622868329	178604273357873	182611092367811	15349492263394	133772247483834	105598130998194	132986260255573	166034662864671	131462890342885	0.337759269139633	0.0175180034246353	0.99974619035362	Enc1	13	97241105	97253034	+	4737	protein_coding	ectodermal-neural cortex 1 [Source:MGI Symbol;Acc:MGI:109610]	-	1208	1630	2450	1312	1842	991	1149	99791042837724	13020151945571	133122468173621	111896942777123	975192225580233	769804487269954	969462422509549
ENSMUSG00000078252	453273585656718	986158564552675	596281117935711	140391697531042	188820761920721	202458576081301	16203721876223	678571089381701	173427063573824	-136690405128923	0.0176099678063722	0.99974619035362	Krtap17-1	11	99993234	99993994	-	761	protein_coding	keratin associated protein 17-1 [Source:MGI Symbol;Acc:MGI:1925164]	-	4	9	8	12	26	19	14	0.205685343405896	0.447496543856187	0.270578940379604	0.637065900854821	0.85682608664604	0.918711415456025	0.735288400654495
ENSMUSG00000018470	17677669840612	187370127265008	162486604637481	201228099794494	254181794893278	207786433346598	259259550019568	175544476769536	230613969513485	-0.399401808015528	0.0177238236449435	0.99974619035362	Kcnab3	11	69326258	69333042	+	2865	protein_coding	potassium voltage-gated channel, shaker-related subfamily, beta member 3 [Source:MGI Symbol;Acc:MGI:1336208]	-	156	171	218	172	350	195	224	213072785582673	22584127496044	19584862587738	242544589571522	306370825853366	250449491129966	31249115414901
ENSMUSG00000096645	135982075697015	175317078142698	104349195638749	198888238168977	319542827865835	362294294040222	25462991519779	138549449826154	283838818818206	-105986024879603	0.0177268557070441	0.99974619035362	Spin2e	X	31618216	31618920	-	705	protein_coding	spindlin family, member 2E [Source:MGI Symbol;Acc:MGI:5434847]	-	12	16	14	17	44	34	22	0.666070409922923	0.858741988651368	0.511125537376649	0.974198765881657	156519174496759	177459792187452	12472338808265
ENSMUSG00000038776	415538559650796	530553307729339	796482503282626	448317487449129	426299181721012	473753068030244	420255100946898	580858123554254	442156209536821	0.394174725268546	0.0177314332870204	0.99974619035362	Ephx1	1	180976210	181020904	-	1950	protein_coding	epoxide hydrolase 1, microsomal [Source:MGI Symbol;Acc:MGI:95405]	-	3667	4842	10686	3832	5870	4446	3631	735875442819269	939554564064166	141048742935782	793923504662217	754931382026415	838967264594442	744227945455273
ENSMUSG00000105781	566591982070897	657439043035117	149070279483928	0	0	106557145305948	0	457700434863314	0.266392863264869	388032360911276	0.0177446784310775	0.99974619035362	Igkv8-31	6	70105860	70106415	-	372	IG_V_pseudogene	immunoglobulin kappa chain variable 8-31 [Source:MGI Symbol;Acc:MGI:3644798]	-	5	6	2	0	0	1	0	0.525962857298007	0.610295465725015	0.138380761847365	0	0	0.0989161555124554	0
ENSMUSG00000021701	455539953585002	501845136183472	573175224615702	444573708848301	406690871829245	369753294211639	423611586192687	510186771461392	411157365270468	0.315344099268985	0.0178349794340978	0.99974619035362	Plk2	13	110395046	110400844	+	4491	protein_coding	polo like kinase 2 [Source:MGI Symbol;Acc:MGI:1099790]	-	402	458	769	380	560	347	366	350276506487523	385881764522991	440729322869649	341844275976392	312715178292548	284312915122908	325725955213115
ENSMUSG00000049436	351287028883956	372548791053233	506838950245354	140391697531042	159771413932918	330327150448438	2314817410889	410224923394181	215493000750325	0.945241220304438	0.0180503372631348	0.99974619035362	Upk1b	16	38773184	38800328	-	2089	protein_coding	uroplakin 1B [Source:MGI Symbol;Acc:MGI:98912]	-	31	34	68	12	22	31	20	0.580699250393549	0.615846262205999	0.837836225871454	0.232076185040938	0.264112058449534	0.546051271119979	0.382653677698195
ENSMUSG00000035944	324090613744553	342964034116653	431558459105971	311201596193811	291219713577727	279179720701583	269676228368569	366204368989059	287819314710422	0.352331883504453	0.0181013610080014	0.99974619035362	Ttc38	15	85832306	85858822	+	3842	protein_coding	tetratricopeptide repeat domain 38 [Source:MGI Symbol;Acc:MGI:2146198]	-	286	313	579	266	401	262	233	291297450877926	308261161058294	387891144362053	279712610720193	261752598233084	250930874046485	242388994172028
ENSMUSG00000100732	169977594621269	197231712910535	193791363329106	327580627572432	290493479878032	426228581223791	358796698687795	187000223620303	350774846840513	-0.898560055718887	0.0181045179841759	0.99974619035362	Topbp1-ps2	7	41048659	41048847	-	189	processed_pseudogene	topoisomerase (DNA) II binding protein 1, pseudogene 2 [Source:MGI Symbol;Acc:MGI:5828831]	-	15	18	26	28	40	40	31	3105685443093	360364941666199	354079028726908	598527346358665	530764877442113	778768462447268	655562685557074
ENSMUSG00000022199	579057005676457	563206113533417	682741880036389	527638796554168	539591638873444	402786009256483	465278299588689	608334999748754	483823686068196	0.33105270195824	0.0181401131804078	0.99974619035362	Slc22a17	14	54906304	54913132	-	4517	protein_coding	solute carrier family 22 (organic cation transporter), member 17 [Source:MGI Symbol;Acc:MGI:1926225]	-	511	514	916	451	743	378	402	442689092182833	430571084828974	52195618066209	403379870301608	41251781848884	30792991196678	355705269149917
ENSMUSG00000033880	54959422260877	654151847819941	123579261692176	567416444187963	530150600777408	649998586366281	552083952497027	813179562450157	57491239595717	0.503684061749432	0.0181502520681901	0.99974619035362	Lgals3bp	11	118392751	118402092	-	2847	protein_coding	lectin, galactoside-binding, soluble, 3 binding protein [Source:MGI Symbol;Acc:MGI:99554]	-	485	597	1658	485	730	610	477	66662605348582	793448414764514	149894507848911	688243379045198	643042063054868	788410748468085	669645952060765
ENSMUSG00000027596	169977594621269	876585390713489	201244877303302	222286854424151	27596880588413	49016286840736	312500350470015	15296033699864	325229719796414	-106796248484917	0.0183293325123952	0.99974619035362	a	2	154791402	155051012	+	1169	protein_coding	nonagouti [Source:MGI Symbol;Acc:MGI:87853]	-	15	8	27	19	38	46	27	0.502116808164736	0.258944868263137	0.594480911888336	0.656639282895627	0.815216712957498	144794974604717	0.923131539059508
ENSMUSG00000025783	32862334960112	314475008918464	297395207570436	390756891461401	36456931724693	454999010456397	362268924804129	31349785536334	393148535992214	-0.327477588276572	0.0183597846317168	0.99974619035362	4930412O13Rik	2	9881252	9883921	+	1381	protein_coding	RIKEN cDNA 4930412O13 gene [Source:MGI Symbol;Acc:MGI:1921185]	-	290	287	399	334	502	427	313	821736032517148	786357532013824	743648795057228	977103477455184	911620384539335	113774350515717	905868159807055
ENSMUSG00000017417	149693601663131	15756622398075	149517490322379	165311223842802	168558841699228	186475004285409	201389114747343	152259105322087	180433546143696	-0.244586112526373	0.0185466750419473	0.99974619035362	Plxdc1	11	97923238	97986444	-	4836	protein_coding	plexin domain containing 1 [Source:MGI Symbol;Acc:MGI:1919574]	-	1321	1438	2006	1413	2321	1750	1740	106891836075487	112513446116996	106766080102236	118043924684292	120362953899222	133156363189844	143806094594506
ENSMUSG00000110463	38528254780821	438292695356744	439757324477587	584965406379343	762545384679834	532785726529739	78703791970226	421110855880847	666833609322794	-0.66422863684953	0.0186680637597171	0.99974619035362	Gm35998	8	19594900	19665322	-	838	lincRNA	predicted gene, 35998 [Source:MGI Symbol;Acc:MGI:5595157]	-	34	40	59	50	105	50	68	158767976589623	180612500596424	181216047793912	241053674696956	31423117520402	219551371423827	32432410635074
ENSMUSG00000073759	793228774899256	876585390713489	879514648955173	124012666152421	107482587554872	115081716930424	129629775009784	849776271522639	119051686411875	-0.479652975335504	0.0189274966586822	0.99974619035362	4933407E24Rik	4	124569190	124574645	+	969	lincRNA	RIKEN cDNA 4933407E24 gene [Source:MGI Symbol;Acc:MGI:1918352]	-	70	80	118	106	148	108	112	282684681197938	312390661506303	313434567701337	44194666286855	38303805861225	410119242917277	46196447710883
ENSMUSG00000112690	453273585656718	657439043035117	119256223587142	163790313786216	290493479878032	170491432489516	16203721876223	767758288187752	196703111228999	-132970052648625	0.0195925312729094	0.99974619035362	Gm2446	12	55217176	55226072	-	772	unprocessed_pseudogene	predicted gene 2446 [Source:MGI Symbol;Acc:MGI:3780613]	-	4	6	16	14	40	16	14	0.202754593694154	0.294080198509981	0.5334470819401	0.732653293146293	129941142275336	0.762628183432817	0.724811493391283
ENSMUSG00000000794	985870048803361	777969534258221	693176799600264	97104257458971	119828560449688	117212859836543	131944592420673	819005460887282	116522567541469	-0.518707179930723	0.0198662764402613	0.99974619035362	Kcnn3	3	89520164	89675132	+	10451	protein_coding	potassium intermediate/small conductance calcium-activated channel, subfamily N, member 3 [Source:MGI Symbol;Acc:MGI:2153183]	-	87	71	93	83	165	110	114	0.325753744399439	0.25705871592398	0.229041280110584	0.320854411824172	0.395940644508475	0.387297778544606	0.435974752316115
ENSMUSG00000099945	267431415537464	258592690260479	299631261762695	2491952631176	392892431535038	523195583452204	363426333509573	275218455853546	382177402903604	-0.473419621165675	0.0198704507331723	0.99974619035362	1700126A01Rik	1	57127340	57129400	+	2061	lincRNA	RIKEN cDNA 1700126A01 gene [Source:MGI Symbol;Acc:MGI:1920852]	-	236	236	402	213	541	491	314	448086668296038	43327720788396	502038152588605	417531631357191	658299101814394	876624630599758	608928067131053
ENSMUSG00000045797	645914859560823	646481725651198	715537341522853	655161255144865	106756353855177	127868574367137	10532419219545	669311308911625	101366311483063	-0.598988174821479	0.0198762830114255	0.99974619035362	4930402K13Rik	X	9104562	9106342	+	1781	protein_coding	RIKEN cDNA 4930402K13 gene [Source:MGI Symbol;Acc:MGI:1923025]	-	57	59	96	56	147	120	91	125238814442975	125348726200006	138738174258649	127031632186174	206993831976056	247929095007075	204216960911705
ENSMUSG00000097242	283295991035449	31776220413364	26832650307107	386077168210367	501101252789605	649998586366281	428241221014465	289794899413386	49135455709518	-0.769865714399662	0.0199372146782427	0.99974619035362	Gm16907	13	63289601	63297147	-	2317	lincRNA	predicted gene, 16907 [Source:MGI Symbol;Acc:MGI:4439831]	-	25	29	36	33	69	61	37	0.422223096493005	0.473591388594552	0.399912637604641	0.575407709975799	0.746839098696871	0.968755028437047	0.638248828448998
ENSMUSG00000031557	668578538843659	909457342865245	100622438651651	526468865741409	580986959756064	628687157305092	567130265667805	861420089408472	575818312117593	0.587291139446155	0.0199915173739586	0.99974619035362	Plekha2	8	25039144	25102376	-	5579	protein_coding	pleckstrin homology domain-containing, family A (phosphoinositide binding specific) member 2 [Source:MGI Symbol;Acc:MGI:1928144]	-	59	83	135	45	80	59	49	0.413831611112266	0.56292892393277	0.622825045704844	0.325869656670451	0.359614847953251	0.389139950024623	0.35103793782815
ENSMUSG00000101505	30935922221071	224625006370332	257891583507195	239835816615531	350770876952724	467785867893111	407407864316464	263958604029412	366450106444457	-0.474373773833636	0.0200091608920467	0.99974619035362	1700109G14Rik	14	61292980	61318146	-	1508	antisense	RIKEN cDNA 1700109G14 gene [Source:MGI Symbol;Acc:MGI:1914605]	-	273	205	346	205	483	439	352	708417558829661	514380329533484	590559171714125	549212344511805	803248232212503	107120686501512	932944176108946
ENSMUSG00000037826	169977594621269	150115248159685	196027417521365	116993081275869	13725816924237	139589860350792	11574087054445	17204008676744	12739549535337	0.434353498552298	0.0201267146529195	0.99974619035362	Ppm1k	6	57506502	57535468	-	6022	protein_coding	protein phosphatase 1K (PP2C domain containing) [Source:MGI Symbol;Acc:MGI:2442111]	-	150	137	263	100	189	131	100	0.974716952415437	0.860818612731364	112409666357512	0.670883359003817	0.78709117349343	0.800461987783623	0.663702700690409
ENSMUSG00000008035	659513067130525	825085999009071	954795140094557	718337519033834	636906954632585	584998727729653	659722962103365	813131402078051	649991540874859	0.326231668785745	0.020155362582266	0.99974619035362	Mid1ip1	X	10715013	10719690	+	2128	protein_coding	Mid1 interacting protein 1 (gastrulation specific G12-like (zebrafish)) [Source:MGI Symbol;Acc:MGI:1915291]	-	582	753	1281	614	877	549	570	10702355494027	133892171582886	154940933281599	116569388486066	103355111290722	949316193984856	107057615988151
ENSMUSG00000001493	509932783863808	306804886749721	387582726658212	573266098251757	653610329725572	586064299182713	74074157148448	401440132423914	63842057466113	-0.673346205353159	0.0202355997293596	0.99974619035362	Meox1	11	101877510	101894374	-	2228	protein_coding	mesenchyme homeobox 1 [Source:MGI Symbol;Acc:MGI:103220]	Homeobox	45	28	52	49	90	55	64	0.790360702977437	0.475526449056834	0.600726538863425	0.888522979390163	101305100597962	0.908359309598222	114809843118352
ENSMUSG00000017868	169977594621269	230103665062291	18633784935491	37437786008278	334067501859737	277048577795464	4629634821778	195473036346157	362114355478945	-0.886729465759258	0.0204130336682035	0.99974619035362	Sgk2	2	162987330	163014127	+	3412	protein_coding	serum/glucocorticoid regulated kinase 2 [Source:MGI Symbol;Acc:MGI:1351318]	-	15	21	25	32	46	26	40	0.172032399983756	0.232885315467166	0.188590428660682	0.378903595584618	0.338105938194734	0.280397730397558	0.468560101237708
ENSMUSG00000031376	142781179481866	231199396800683	264599746083972	203567961420012	127090897446639	73524430261104	13888904465334	212860107455507	135768083445274	0.655155700764186	0.0205472860196835	0.99974619035362	Atp2b3	X	73503086	73571005	+	4820	protein_coding	ATPase, Ca++ transporting, plasma membrane 3 [Source:MGI Symbol;Acc:MGI:1347353]	-	126	211	355	174	175	69	120	102294319698225	165640773498229	189570159850238	145844474750675	0.910531551939725	0.526759311139773	0.995058339474933
ENSMUSG00000094706	149580283266717	997115881936594	114784115202624	131032251028973	172843620527429	210983147705777	167824262289453	121358662221	170670820387908	-0.496488101935228	0.0205695940707593	0.99974619035362	Gm10338	14	7580617	7595592	-	987	protein_coding	predicted gene 10338 [Source:MGI Symbol;Acc:MGI:3642676]	-	132	91	154	112	238	198	145	523341036368011	348863932889618	401598636510224	458446478061956	604733174192025	738173085149485	587171794544943
ENSMUSG00000036908	106519292629329	243252445922993	324973209274962	17782948353932	106756353855177	145983289069148	13888904465334	224914982609095	142364542779246	0.669338181961655	0.0205703315504576	0.99974619035362	Unc93b1	19	3935186	3949340	+	2841	protein_coding	unc-93 homolog B1, TLR signaling regulator [Source:MGI Symbol;Acc:MGI:1859307]	-	94	222	436	152	147	137	120	129474615938027	295674297438898	395006204251105	216152431314322	1297627647833	17744325763945	168820175863047
ENSMUSG00000086923	503133680078957	509515258352215	436030567490489	471482117541751	623834748038074	701146016113136	645834057638031	482893168640554	610574234832748	-0.341305740804712	0.0207896669325075	0.99974619035362	4930406D18Rik	3	100426405	100437754	+	819	processed_transcript	RIKEN cDNA 4930406D18 gene [Source:MGI Symbol;Acc:MGI:1921056]	-	444	465	585	403	859	658	558	212142205651275	214832945993311	183848726454356	198796582897699	263034824840063	295632489398251	272310654000631
ENSMUSG00000018263	373950708166792	383506108437151	43230381050339	503070249486235	537412937774359	126803002914078	520833917450025	396586875702445	707336783462849	-0.829384224870522	0.0209908135891321	0.99974619035362	Tbx5	5	119832668	119885219	+	4675	protein_coding	T-box 5 [Source:MGI Symbol;Acc:MGI:102541]	T-box	33	35	58	43	74	119	45	0.276223317056271	0.283281531684125	0.31932655803409	0.371599063701823	0.396966715289059	0.936646068925214	0.384720416813035
ENSMUSG00000094156	339955189242538	109573173839186	298140558967855	818951568931081	130722065945114	117212859836543	57870435272225	249222974016527	969251294867475	-195795102304784	0.0210525919895026	0.99974619035362	Sult2a7	7	14465051	14494230	-	1278	protein_coding	sulfotransferase family 2A, dehydroepiandrosterone (DHEA)-preferring, member 7 [Source:MGI Symbol;Acc:MGI:3645246]	-	3	1	4	7	18	11	5	0.0918583018379619	0.02960744825896	0.0805596923430667	0.221286518900211	0.353220288156899	0.316717455678378	0.156370018136058
ENSMUSG00000002930	113318396414179	0	0	701958487655212	508363589786556	319671435917843	2314817410889	0.377727988047265	440368813612128	-365974204392521	0.0211329155038545	0.99974619035362	Ppp1r17	6	56017497	56032689	+	1757	protein_coding	protein phosphatase 1, regulatory subunit 17 [Source:MGI Symbol;Acc:MGI:1333876]	-	1	0	0	6	7	3	2	0.0222718477990733	0	0	0.137964470845338	0.0999149022276488	0.0628289297392716	0.0454959324252436
ENSMUSG00000023078	566591982070897	405420743204989	155778442060704	152091005658629	116197391951213	191802861550706	9259269643556	673288120673041	138170988899027	229034129034366	0.0211392862819267	0.99974619035362	Cxcl13	5	95956951	95961068	+	1150	protein_coding	chemokine (C-X-C motif) ligand 13 [Source:MGI Symbol;Acc:MGI:1888499]	-	5	37	209	13	16	18	8	0.170137550360747	121740678119407	467775107482996	0.456702388199764	0.348920215083685	0.575950067227306	0.278039489638793
ENSMUSG00000102713	114451580378321	679353677802954	819886537161602	111143427212075	132174533344505	112950574024305	153935357824119	881252006249256	127550973101251	-0.538172846627153	0.0211421661087544	0.99974619035362	Gm29994	18	37829008	37830200	-	1193	antisense	predicted gene, 29994 [Source:MGI Symbol;Acc:MGI:5589153]	-	101	62	110	95	182	106	133	331290468975704	196645077137213	237323586537894	321714719909886	38259116207573	32694567008945	445579840111623
ENSMUSG00000081169	453273585656718	219146347678372	521745978193747	467972325103475	130722065945114	213114290611896	13888904465334	398055303842946	132380658430174	-171300414968894	0.0213154956226693	0.99974619035362	Gm12551	4	86627075	86631251	-	726	unprocessed_pseudogene	predicted gene 12551 [Source:MGI Symbol;Acc:MGI:3651664]	-	4	2	7	4	18	20	12	0.215601303487448	0.104237793043942	0.24817045719734	0.222592814761487	0.62178447419355	101368622178053	0.660631018769859
ENSMUSG00000101841	162045306872277	196135981172143	130436494548437	138051835905525	118376093050298	95901430775353	112268644428117	162872594197619	116149501039823	0.482475305761315	0.0216127012526311	0.99974619035362	Gm11993	11	9149778	9150597	-	820	processed_pseudogene	predicted gene 11993 [Source:MGI Symbol;Acc:MGI:3651126]	-	143	179	175	118	163	90	97	682417564800605	825982814465392	54930412172338	581374428505703	498514438395097	403867425189879	472794284591575
ENSMUSG00000057421	394348019521345	597173797423564	653673175537023	464462532665199	440823855714913	40811386652178	358796698687795	548398330827311	418049238397422	0.393697078166228	0.021655952825853	0.99974619035362	Las1l	X	95935335	95956962	-	8143	protein_coding	LAS1-like (S. cerevisiae) [Source:MGI Symbol;Acc:MGI:1923380]	-	348	545	877	397	607	383	310	167233323478745	253246761474251	277206762054106	196967168906377	186942585763206	173071081576724	15215688022877
ENSMUSG00000036138	63798257181183	71222562995471	815414428777084	5522073436221	609310074044172	644670729100984	560185813435138	721874210181208	591593490050599	0.288721935461371	0.0217461479346606	0.99974619035362	Acaa1a	9	119339676	119350299	+	4414	protein_coding	acetyl-Coenzyme A acyltransferase 1A [Source:MGI Symbol;Acc:MGI:2148491]	-	563	650	1094	472	839	605	484	49911897136867	557202248951475	637930923057298	432013621544791	476687343570873	504351381051953	438255493693226
ENSMUSG00000031165	113318396414179	131487808607023	380129212684016	350979243827606	72623369969508	213114290611896	4629634821778	174316286977486	438322679078095	198550987418463	0.0217617399980421	0.99974619035362	Was	X	8081453	8090498	-	2381	protein_coding	Wiskott-Aldrich syndrome [Source:MGI Symbol;Acc:MGI:105059]	-	1	12	51	3	10	2	4	0.0164349586656748	0.190701313103491	0.55131453460063	0.0509037327331498	0.10532818336472	0.0309087021004901	0.0671451938438916
ENSMUSG00000091509	198307193724814	17093415118913	151306333676187	225796646862427	22295374580639	22483557659555	219907654034455	173515892863377	223373405824705	-0.370880645644602	0.0218376467788664	0.99974619035362	Gm17066	14	105109390	105114676	-	1113	processed_transcript	predicted gene 17066 [Source:MGI Symbol;Acc:MGI:4937893]	-	175	156	203	193	307	211	190	615277304763707	530348404716293	469450207172758	700567385865904	691746866213471	697585523673284	682295917408763
ENSMUSG00000017390	470271345118845	455824403171014	651437121344764	477331771605544	382725159739307	426228581223791	334491115873461	525844289878208	405194157110526	0.380469629099728	0.021843521825917	0.99974619035362	Aldoc	11	78322968	78327781	+	3263	protein_coding	aldolase C, fructose-bisphosphate [Source:MGI Symbol;Acc:MGI:101863]	-	415	416	874	408	527	400	289	497690137356214	482400878087024	689418638337572	505162216326008	405039642107469	451079495564001	353993351139491
ENSMUSG00000096177	160912122908135	140253662514158	148324928086508	156770728909664	185189593422245	220573290783312	253472506492346	149830237836267	204001529901892	-0.444064257603157	0.0218640315419674	0.99974619035362	Gm5070	3	95410346	95411207	-	862	processed_pseudogene	predicted gene 5070 [Source:MGI Symbol;Acc:MGI:3643219]	-	142	128	199	134	255	207	219	644627888025753	561868308119921	594202496405842	628037105314863	741885535624207	883635688988529	101543279387369
ENSMUSG00000027775	460072689441569	674970750849386	703611719164139	491370941358649	477861774399363	516802154733847	436343081952577	612885053151698	480594488111109	0.353134207717448	0.0220517093763866	0.99974619035362	Mfsd1	3	67582741	67604237	+	3042	protein_coding	major facilitator superfamily domain containing 1 [Source:MGI Symbol;Acc:MGI:1914118]	-	406	616	944	420	658	485	377	522269705873982	766219737901702	798732665621554	557799154150827	542463689089876	5866684016291	495332103603298
ENSMUSG00000050953	229696389531542	316009033352213	40837803064622	281017381224637	247064704636266	222278205108207	238657675062656	318027817843325	247254491507941	0.364031643741334	0.0223508815998364	0.99974619035362	Gja1	10	56377330	56402513	+	10257	protein_coding	gap junction protein, alpha 1 [Source:MGI Symbol;Acc:MGI:95713]	-	2027	2884	5479	2402	3402	2086	2062	773323850577008	106391451336023	137489523363633	946107354020299	831798136316601	7483488870861	803494006264587
ENSMUSG00000097251	203973113545523	328719521517558	275780017045266	339279935700019	559199948765212	49016286840736	4629634821778	269490884036116	462901558762598	-0.786368053015967	0.0223751465526706	0.99974619035362	5033417F24Rik	1	92908378	92910764	-	1787	antisense	RIKEN cDNA 5033417F24 gene [Source:MGI Symbol;Acc:MGI:1923245]	-	18	30	37	29	77	46	40	0.394163099324841	0.635226394095427	0.532924679929246	0.655633620871341	108061293528471	0.947203834991123	0.894643013667072
ENSMUSG00000090716	566591982070897	230103665062291	201244877303302	222286854424151	486576578795704	415572866693196	266204002252235	162669246857561	347660075541321	-10919265314758	0.0225854047651763	0.99974619035362	Gm3371	14	44402671	44410688	-	1625	protein_coding	predicted gene 3371 [Source:MGI Symbol;Acc:MGI:3781549]	-	5	21	27	19	67	39	23	0.120405035639913	0.488987505460904	0.427660422152286	0.4723761979723	103401163739223	0.883123436415202	0.565703423149698
ENSMUSG00000099542	0	208189030294454	18633784935491	0	0.72623369969508	0	0	131508959883121	0.18155842492377	542328101879065	0.0226083010070384	0.99974619035362	Gm28504	Y	43141302	43171776	-	666	unprocessed_pseudogene	predicted gene 28504 [Source:MGI Symbol;Acc:MGI:5579210]	-	0	19	25	0	1	0	0	0	10794715594956	0.96617198587124	0	0.0376556163050148	0	0
ENSMUSG00000025036	166578042728844	178604273357873	195282066123945	120502873714145	141615571440541	149180003428327	135416818537007	180154794070221	136678816780005	0.399478885410169	0.0227304729707454	0.99974619035362	Sfxn2	19	46573365	46596898	+	3210	protein_coding	sideroflexin 2 [Source:MGI Symbol;Acc:MGI:2137678]	-	147	163	262	103	195	140	117	179200952576226	192138503944455	210080102378373	129634310765066	15234688129384	160484528943573	14567840082126
ENSMUSG00000043110	28442917499959	417473792327299	356277967966587	311201596193811	254908028592973	293032149591356	193287253809232	352726978431159	263107257046843	0.423686012574052	0.0229607575598117	0.99974619035362	Lrrn4	2	132868305	132880891	-	3715	protein_coding	leucine rich repeat neuronal 4 [Source:MGI Symbol;Acc:MGI:2445154]	-	251	381	478	266	351	275	167	264388715540401	388059205689268	331175148703243	289274791490439	236947585495507	272385537252333	179668519465445
ENSMUSG00000031628	105386108665187	11176463731597	126709737561339	78385364454832	871480439634096	831145733386392	821760180865595	114620161180832	827059999608601	0.472897009546785	0.0231032082253832	0.99974619035362	Casp3	8	46617291	46639689	+	3357	protein_coding	caspase 3 [Source:MGI Symbol;Acc:MGI:107739]	-	93	102	170	67	120	78	71	108407572303139	114968976027554	130342558522898	0.806327055081043	0.896466146886143	0.85497502780739	0.845320387585918
ENSMUSG00000106506	226636792828359	756054899490384	670816257677675	912546033951776	350044643253028	447540010284981	180555758049342	34992443936217	166652251431512	-225739913722651	0.0231097653584533	0.99974619035362	4930558F17Rik	5	11109800	11126455	-	786	lincRNA	RIKEN cDNA 4930558F17 gene [Source:MGI Symbol;Acc:MGI:1922580]	-	20	69	9	78	482	42	156	0.995715943587067	332168448138882	0.294719332484082	400921943839487	153790136148924	196624174774377	793261521011441
ENSMUSG00000014030	691242218126495	799884169026059	834793565109995	100614049897247	111839989753042	134262003085494	94907513846449	775306650754183	110405889145558	-0.507531911966034	0.0231439680104335	0.99974619035362	Pax5	4	44524757	44710487	-	8853	protein_coding	paired box 5 [Source:MGI Symbol;Acc:MGI:97489]	PAX	61	73	112	86	154	126	82	0.269629485096722	0.312006921706926	0.325623859799424	0.392460323688247	0.436248800486563	0.523709255752831	0.370201116470944
ENSMUSG00000034755	305959670318285	164359760758779	149070279483928	116993081275869	108935054954262	532785726529739	4629634821778	206463236853664	813757642752211	131540433085781	0.0233091535305358	0.99974619035362	Pcdh11x	X	120290259	120910619	+	13946	protein_coding	protocadherin 11 X-linked [Source:MGI Symbol;Acc:MGI:2442849]	-	27	15	20	10	15	5	4	0.0757603748558897	0.0406980340688559	0.0369121206132365	0.0289693072416534	0.0269740145480495	0.0131926035603877	0.0114636961524671
ENSMUSG00000108804	226636792828359	438292695356744	149070279483928	701958487655212	508363589786556	117212859836543	173611305816675	271333255889677	102964093349349	-194926962971213	0.0233123527549498	0.99974619035362	Gm30437	6	91411513	91412713	+	1201	TEC	predicted gene, 30437 [Source:MGI Symbol;Acc:MGI:5589596]	-	2	4	2	6	7	11	15	0.0651650900632336	0.126022710657622	0.0428623175747041	0.20183478374293	0.146170260794321	0.337023237599473	0.499186219428515
ENSMUSG00000106464	532596463146644	558823186579849	417396782554998	327580627572432	341329838856688	202458576081301	312500350470015	502938810760497	295967348245109	0.752606238986017	0.0233709623493264	0.99974619035362	C130083M11Rik	5	52199984	52216434	-	2072	lincRNA	RIKEN cDNA C130083M11 gene [Source:MGI Symbol;Acc:MGI:3041216]	-	47	51	56	28	47	19	27	0.887638474613741	0.931348582346765	0.695643829827292	0.545953998367701	0.568868774893617	0.337422484151561	0.520820834536952
ENSMUSG00000002565	906547171313436	986158564552675	521745978193747	818951568931081	871480439634096	756555731672229	11574087054445	804817238019953	260334950768299	-170590139816572	0.0234109442899363	0.99974619035362	Scin	12	40059769	40134228	-	2999	protein_coding	scinderin [Source:MGI Symbol;Acc:MGI:1306794]	-	8	9	7	7	12	71	10	0.104385826163312	0.113552807560706	0.0600772764005564	0.0942994902148947	0.100348011173617	0.871148215870281	0.133271679345037
ENSMUSG00000026473	221560128669004	227199975955552	248708854290985	20871565699615	203773913797442	199890548879427	206551157573626	232489652971847	204732819311661	0.183539013155896	0.0234229402952574	0.99974619035362	Glul	1	153899944	153909723	+	3323	protein_coding	glutamate-ammonia ligase (glutamine synthetase) [Source:MGI Symbol;Acc:MGI:95739]	-	19552	20735	33368	17840	28059	18759	17846	230244284824034	236105188646436	258457117847142	216896367885978	211760930678003	207725355398144	214647029864128
ENSMUSG00000033036	165444858764702	668396360419035	708083827548656	526468865741409	355854512850589	969670022284125	335648524578905	101030959187157	546910481363757	0.884625338263181	0.0238510941133225	0.99974619035362	Gm7879	5	43913144	43913917	+	774	protein_coding	predicted pseudogene 7879 [Source:MGI Symbol;Acc:MGI:3645078]	-	146	61	95	45	49	91	29	738141982056056	298208973045479	315915770263945	234887185344243	158766586886027	432623991783933	149751566205648
ENSMUSG00000093918	113318396414179	0	149070279483928	280783395062085	0	106557145305948	6944452232667	0.874628919660357	902209079798374	-328745912467516	0.0239085684369946	0.99974619035362	Gm21677	Y	3294976	3306449	-	1576	protein_coding	predicted gene, 21677 [Source:MGI Symbol;Acc:MGI:5435032]	-	1	0	2	24	0	1	6	0.0248297186440176	0	0.0326634793193018	0.615237500698628	0	0.0233482296006557	0.152163109018692
ENSMUSG00000074743	311625590138994	321049399348815	278016071237525	354489036265882	352223344352114	413441723787077	379630055385796	303563686908445	374946039947717	-0.30679617936336	0.0240750673175851	0.99974619035362	Thbd	2	148404466	148408188	-	3723	protein_coding	thrombomodulin [Source:MGI Symbol;Acc:MGI:98736]	-	275	293	373	303	485	388	328	289046469522354	297787467911916	257872159426443	328804204979871	326702675871148	383485420952075	352123608285498
ENSMUSG00000032540	336668955746527	302421959796154	301420105116502	291195779295637	395289002744032	43624495288255	420718064429076	313503673553061	385861949837824	-0.299938405734974	0.0241106232128365	0.99974619035362	Abhd5	9	122351608	122381524	+	5956	protein_coding	abhydrolase domain containing 5 [Source:MGI Symbol;Acc:MGI:1914719]	-	2971	2760	4044	2489	5443	4094	3635	195198274492964	175342108957127	174761240714235	168833249065402	229185762288614	252931731914864	243929352032103
ENSMUSG00000031202	135982075697015	657439043035117	141616765509731	0	217870109908524	639342871835687	34722261163335	114447581836753	30110889834439	193648751812998	0.0242079591683224	0.99974619035362	Rab39b	X	75572046	75578231	-	3401	protein_coding	RAB39B, member RAS oncogene family [Source:MGI Symbol;Acc:MGI:1915040]	-	12	6	19	0	3	6	3	0.13807104939596	0.0667538704056764	0.143792300020167	0	0.0221217057857746	0.0649164537206117	0.0352556688934811
ENSMUSG00000034765	557526510357763	417473792327299	439011973080167	327580627572432	403785937030464	296228863950535	428241221014465	471337425255076	363959162391974	0.370112976046236	0.0243601887650157	0.99974619035362	Dusp5	19	53529109	53542431	+	2473	protein_coding	dual specificity phosphatase 5 [Source:MGI Symbol;Acc:MGI:2685183]	-	492	381	589	280	556	278	370	778518608929321	582951859739438	613027334550189	457426884196472	563838418733593	413647923108617	597987276795928
ENSMUSG00000041798	231169528684926	230103665062291	174412226996195	271423948560015	255634262292668	28557314941994	268518819663124	211895140247804	270287544983937	-0.357149890956261	0.0243873236247308	0.99974619035362	Gck	11	5900820	5950081	-	3033	protein_coding	glucokinase [Source:MGI Symbol;Acc:MGI:1270854]	-	204	210	234	232	352	268	232	263199929539276	261986381923498	198578446377999	309031923639192	291054449113657	325141610285848	305724265725478
ENSMUSG00000107881	17677669840612	247635372876561	302612667352373	157940659722423	173569854227124	215245433518014	163194627467675	242341579545018	177487643733809	0.454611836031205	0.0244345529278857	0.99974619035362	Gm44250	6	5216258	5220486	-	4229	TEC	predicted gene, 44250 [Source:MGI Symbol;Acc:MGI:5690642]	-	156	226	406	135	239	202	141	144349380632386	202209980272852	24710242638131	128968560976433	141730789069152	175761541495104	13325875870457
ENSMUSG00000041642	177229971991777	174769212273502	160250550445222	219011048148426	204652656574074	179122561259298	198264111242643	170749911570167	20026259430611	-0.230733790775171	0.0244465653966904	0.99974619035362	Kif21b	1	136131389	136177998	+	12184	protein_coding	kinesin family member 21B [Source:MGI Symbol;Acc:MGI:109234]	-	1564	1595	2150	1872	2818	1681	1713	502313522782073	495339121844605	454189647593246	620731414033822	580036185274591	507677588303634	561929469605569
ENSMUSG00000050533	226636792828359	120530491223105	96895681664553	0	36311684984754	0	0	800299507234979	0.90779212461885	292083229874385	0.0245050885742517	0.99974619035362	Gm9845	3	39358306	39358903	-	598	processed_pseudogene	predicted pseudogene 9845 [Source:MGI Symbol;Acc:MGI:3704215]	-	2	11	13	0	5	0	0	0.130875038739036	0.69602258800077	0.559539602252387	0	0.209687629257022	0	0
ENSMUSG00000115044	0	0	0	584965406379343	435740219817048	106557145305948	11574087054445	0	310750910511697	-412264568926995	0.0245808156266344	0.99974619035362	Gm48978	16	94218021	94223012	-	4992	TEC	predicted gene, 48978 [Source:MGI Symbol;Acc:MGI:6118322]	-	0	0	0	5	6	1	1	0	0	0	0.0404653404238881	0.0301425967056969	0.00737115581943778	0.00800644564013952
ENSMUSG00000034957	185842170119254	261879885475655	240003149969124	159110590535181	167033750929868	207786433346598	157407583940452	229241735188011	172834589688025	0.409050979843484	0.0246670159989125	0.99974619035362	Cebpa	7	35119293	35121928	+	2636	protein_coding	CCAAT/enhancer binding protein (C/EBP), alpha [Source:MGI Symbol;Acc:MGI:99480]	C/EBP	164	239	322	136	230	195	136	243459347481311	343071252318409	314412010188253	208440100135529	218819700516015	272207053143912	206209105555326
ENSMUSG00000042757	194907641832389	226816469847115	18633784935491	149751144033112	159045180233222	154507860693624	16203721876223	202687320344805	156335350930547	0.370862966238068	0.0249269300815277	0.99974619035362	Tmem108	9	103482947	103761837	-	9930	protein_coding	transmembrane protein 108 [Source:MGI Symbol;Acc:MGI:1932411]	-	172	207	250	128	219	145	140	0.677808810903438	0.788774623072995	0.648006588711224	0.520773038523551	0.553093883237828	0.53731494746645	0.563498965657674
ENSMUSG00000040467	304826486354143	361591473669314	310811532723989	34746945138933	373284121643271	492294011313479	445602351596133	325743164249149	414662483985553	-0.348117352468365	0.0249623609720789	0.99974619035362	4921522P10Rik	8	8661801	8664728	+	2101	lincRNA	RIKEN cDNA 4921522P10 gene [Source:MGI Symbol;Acc:MGI:1913969]	-	269	330	417	297	514	462	385	501019050015202	594319144632737	510856194688496	571107899863176	613537420085573	809144509804504	732401142536741
ENSMUSG00000024665	487949014959457	413419584895249	626169708972238	461069733308198	424991961061561	385736866007531	378588387550896	509179436275648	412596736982047	0.303922657415666	0.0250234367690295	0.99974619035362	Fads2	19	10064164	10101503	-	1508	protein_coding	fatty acid desaturase 2 [Source:MGI Symbol;Acc:MGI:1930079]	-	4306	3773	8401	3941	5852	3620	3271	11173794902273	946710723575529	143389815074288	105582724376635	973210901637178	883318644955524	866948977287603
ENSMUSG00000006649	0	0	0	350979243827606	290493479878032	426228581223791	11574087054445	0	29586054386847	-404685043601553	0.025048572772203	0.99974619035362	Nphs1	7	30458315	30487223	+	6620	protein_coding	nephrosis 1, nephrin [Source:MGI Symbol;Acc:MGI:1859637]	-	0	0	0	3	4	4	1	0	0	0	0.0183084271355936	0.015153257075009	0.022233721964129	0.00603748891776079
ENSMUSG00000046352	453273585656718	986158564552675	521745978193747	152091005658629	130722065945114	330327150448438	9259269643556	653726042801047	176433229621935	-144231476535565	0.0251795408107777	0.99974619035362	Gjb2	14	57098600	57104702	-	2406	protein_coding	gap junction protein, beta 2 [Source:MGI Symbol;Acc:MGI:95720]	-	4	9	7	13	18	31	8	0.0650567524238932	0.141539846165652	0.0748843524211425	0.218290833927568	0.187620751564637	0.47410686008713	0.132895017907154
ENSMUSG00000027276	108785660557612	996020150198202	947341626120361	118747977495007	126074170267066	110286645391656	11886587404915	101040612729823	11849366680072	-0.231966666148754	0.0252575517357437	0.99974619035362	Jag1	2	137081456	137116644	-	5827	protein_coding	jagged 1 [Source:MGI Symbol;Acc:MGI:1095416]	-	960	909	1271	1015	1736	1035	1027	644694887929516	590269982106236	561421698734994	70373442281445	747151533157144	653590152658411	704433111459362
ENSMUSG00000072473	56205924621433	501845136183472	381619915478855	508919903550029	58897553045271	657457586537698	702547084204812	481841432625552	614475026186312	-0.354365703821444	0.0252577499159553	0.99974619035362	1700024G13Rik	14	32376068	32388391	-	850	protein_coding	RIKEN cDNA 1700024G13 gene [Source:MGI Symbol;Acc:MGI:1914335]	-	496	458	512	435	811	617	607	228344608766518	203881765232088	155038549555862	206755990675956	239279734263087	267101549151068	285419802562293
ENSMUSG00000099574	258365943824329	227912201585507	215406553854276	184849068415873	172117386827734	194999575909884	180555758049342	233894899754704	183130447300708	0.351635719174268	0.0252630056967704	0.99974619035362	1700121L03Rik	1	125190282	125197455	-	704	lincRNA	RIKEN cDNA 1700121L03 gene [Source:MGI Symbol;Acc:MGI:1923910]	-	228	208	289	158	237	183	156	126733141206215	111795033039628	105660787959421	906717918879994	84426673136593	956507983333227	885658459538342
ENSMUSG00000030054	453273585656718	0	745351397419638	0	0	0	0	399541661025452	0	443855373506075	0.025321434287936	0.99974619035362	Gp9	6	87778072	87779768	+	881	protein_coding	glycoprotein 9 (platelet) [Source:MGI Symbol;Acc:MGI:1860137]	-	4	0	10	0	0	0	0	0.1776691785833	0	0.292154616386037	0	0	0	0
ENSMUSG00000039672	0	0	0.745351397419638	233986162551737	580986959756064	639342871835687	2314817410889	0.248450465806546	421449433808097	-360973878132867	0.0253335853351729	0.99974619035362	Kcne2	16	92292389	92298129	+	1767	protein_coding	potassium voltage-gated channel, Isk-related subfamily, gene 2 [Source:MGI Symbol;Acc:MGI:1891123]	-	0	0	1	2	8	6	2	0	0	0.0145663959839331	0.0457278957319863	0.1135422318467	0.124946722752575	0.0452384568597357
ENSMUSG00000102070	147313915338433	178385127010195	138560824780311	310148658462328	160570271002582	178270104096851	180555758049342	15475328904298	207386197902776	-0.422026616889866	0.0254867644721522	0.99974619035362	Gm28661	1	24614885	24615565	-	681	unprocessed_pseudogene	predicted gene 28661 [Source:MGI Symbol;Acc:MGI:5579367]	-	1300	1628	1859	2651	2211	1673	1560	747006278382721	904563628904847	702620698193989	157271629479861	814227225479563	903980365346692	915570566101311
ENSMUSG00000079419	906547171313436	876585390713489	529199492167943	105293773148282	798857069664588	852457162447582	6944452232667	235837582790212	849674296715422	150302681430217	0.0255582872861645	0.99974619035362	Ms4a6c	19	11469366	11482192	+	2050	protein_coding	membrane-spanning 4-domains, subfamily A, member 6C [Source:MGI Symbol;Acc:MGI:2385644]	-	8	8	71	9	11	8	6	0.152708825689646	0.14766173219493	0.891442117539657	0.177368469713604	0.134568314658799	0.143597306734179	0.116980029177297
ENSMUSG00000071793	838556133464928	536908551812012	730444369471246	690259179527625	922316798612751	134262003085494	137731635947896	701969684916062	108312809211857	-0.62276075110604	0.0257148600281164	0.99974619035362	2610005L07Rik	8	20385782	20424814	-	4163	transcribed_unprocessed_pseudogene	RIKEN cDNA 2610005L07 gene [Source:MGI Symbol;Acc:MGI:1914283]	-	74	49	98	59	127	126	119	0.695589984900291	0.445370556058755	0.605910287521922	0.572576304797834	0.765070222990815	111371559961081	114249652165112
ENSMUSG00000070873	226636792828359	186274395526616	275780017045266	140391697531042	36311684984754	127868574367137	104166783490005	229563735133414	102184685093235	121149098438675	0.0258145255548609	0.99974619035362	Lilra5	7	4237754	4243463	+	2109	protein_coding	leukocyte immunoglobulin-like receptor, subfamily A (with TM domain), member 5 [Source:MGI Symbol;Acc:MGI:3647196]	-	20	17	37	12	5	12	9	0.371091859487641	0.305003044511221	0.451558275501927	0.229875367733769	0.059456236271076	0.209370184071883	0.170561208971166
ENSMUSG00000043727	0	0	0	116993081275869	217870109908524	639342871835687	2314817410889	0	301421951027245	-407061088540686	0.0258674032256782	0.99974619035362	F830045P16Rik	2	129458359	129536602	-	1925	protein_coding	RIKEN cDNA F830045P16 gene [Source:MGI Symbol;Acc:MGI:3045317]	-	0	0	0	1	3	6	2	0	0	0	0.0209873225346545	0.0390835955207374	0.114691355378598	0.0415253783226768
ENSMUSG00000102536	271964151394031	208189030294454	245965961148481	339279935700019	377641523841442	49016286840736	451389395123355	242039714278988	414618430768044	-0.774067906199709	0.0260165503656161	0.99974619035362	1700039I01Rik	1	63248021	63248499	-	479	TEC	RIKEN cDNA 1700039I01 gene [Source:MGI Symbol;Acc:MGI:1920596]	-	24	19	33	29	52	46	39	196066655113011	150089365057217	177323823845329	244596509498348	272252464274587	353372286665791	325419392231207
ENSMUSG00000083327	219044460268609	227364335716311	253270404843193	240186795859358	185697957012032	156106217873213	170602043182519	233226400276038	188148253481781	0.310573262838164	0.0260349511532613	0.99974619035362	Vcp-rs	X	104345829	104348234	-	2406	processed_pseudogene	valosin containing protein, related sequence [Source:MGI Symbol;Acc:MGI:894298]	-	1933	2075	3398	2053	2557	1465	1474	314386756088464	326327978659697	363510042181489	344731601579459	266525700972654	22405372581537	244859070493931
ENSMUSG00000051669	124310280866355	138390918558892	228897414147571	125533576209007	125565806677279	133942331649576	118518651437517	163866204524273	125890091493345	0.382090707649278	0.0262898047232308	0.99974619035362	AU021092	16	5211823	5222299	-	1368	protein_coding	expressed sequence AU021092 [Source:MGI Symbol;Acc:MGI:2146559]	-	1097	1263	3071	1073	1729	1257	1024	313796822598831	349340619437595	577806443361007	316884790777721	316966150247462	338111037881917	299176994699052
ENSMUSG00000045404	249300472111195	302421959796154	372675698709819	244515539866566	264349066689009	231229005313907	209490975685455	308132710205723	237396146888734	0.378716553573969	0.0263247461568444	0.99974619035362	Kcnk13	12	99964499	100062682	+	3112	protein_coding	potassium channel, subfamily K, member 13 [Source:MGI Symbol;Acc:MGI:2384976]	-	220	276	500	209	364	217	181	276637533684248	335584062001493	413541479813783	271327909343023	293336283005363	256584438868491	23246272400512
ENSMUSG00000046667	281029623107165	246539641138169	240748501366543	273763810185533	343508539955773	332458293354557	331018889757127	256105921870626	320187383313247	-0.327186160572619	0.026368987751958	0.99974619035362	Rbm12b1	4	12140264	12146731	+	3122	protein_coding	RNA binding motif protein 12 B1 [Source:MGI Symbol;Acc:MGI:1919647]	-	248	225	323	234	473	312	286	310847081120339	272697685677897	266292101545995	302810359889017	379955058846033	367732372626445	366140247206114
ENSMUSG00000107742	215304953186941	252018299830128	26832650307107	116993081275869	101672717957311	159835717958922	104166783490005	245216585362713	120667075170527	103432534942073	0.0263965539486544	0.99974619035362	9530085L11Rik	8	13285352	13287466	-	2115	TEC	RIKEN cDNA 9530085L11 gene [Source:MGI Symbol;Acc:MGI:2443889]	-	19	23	36	10	14	15	9	0.351537160792654	0.411480536228781	0.438107603465699	0.191019365859148	0.166005185072321	0.260970282628606	0.170077347385432
ENSMUSG00000094843	179043066334404	15888110206682	155778442060704	193038584105183	209155305512183	238688005485323	204861340863677	164567536820643	211435808991591	-0.365032497694328	0.0264115219044182	0.99974619035362	Ppp1r2-ps1	17	6324025	6324642	-	618	processed_pseudogene	protein phosphatase 1, regulatory inhibitor subunit 2, pseudogene 1 [Source:MGI Symbol;Acc:MGI:3809199]	-	158	145	209	165	288	224	177	100045284467792	887792271337845	87045529709619	107865668609541	116871334178516	133373550267668	11447196220869
ENSMUSG00000017049	150260193645202	16293530949887	16509533452845	147762261651422	197245072837184	258187963076311	203240968676054	159430279224174	201609066560243	-0.338588755288913	0.0264579460398695	0.99974619035362	Ccdc70	8	21969775	21974041	+	1115	protein_coding	coiled-coil domain containing 70 [Source:MGI Symbol;Acc:MGI:1915179]	-	1326	1487	2215	1263	2716	2423	1756	46536816241274	504624037372664	511313812318348	45763186184253	610884192708734	799629329758608	629453974637419
ENSMUSG00000031495	226636792828359	328719521517558	395036240632408	584965406379343	0	426228581223791	2314817410889	150190624022333	310668932173009	234604849869783	0.0265021866391682	0.99974619035362	Cd209d	8	3871824	3878555	-	919	protein_coding	CD209d antigen [Source:MGI Symbol;Acc:MGI:2157947]	-	2	3	53	5	0	4	2	0.0851613418563041	0.123520083378512	148439341707434	0.219807376927148	0	0.16016021697773	0.0869818860404275
ENSMUSG00000112379	453273585656718	109573173839186	149070279483928	584965406379343	108935054954262	95901430775353	9259269643556	237305679659944	889814307007773	-196247985346872	0.0266635977399981	0.99974619035362	Gm47900	10	66837597	66839501	+	1603	lincRNA	predicted gene, 47900 [Source:MGI Symbol;Acc:MGI:6097137]	-	4	1	2	5	15	9	8	0.0976460051976837	0.0236046905021528	0.0321133146645163	0.126015582904585	0.234672243847223	0.206594690365378	0.199466882772684
ENSMUSG00000064365	181309434262687	449250012740663	201244877303302	175489621913803	101672717957311	159835717958922	4629634821778	277268108102218	120823601511954	119705102738866	0.0266683351432108	0.99974619035362	mt-Ts2	MT	11613	11671	+	59	Mt_tRNA	mitochondrially encoded tRNA serine 2 [Source:MGI Symbol;Acc:MGI:102474]	-	16	41	27	15	14	15	4	106119692428398	262944249808981	117787828135164	102713379353923	5950863837762	935512114846612	270970689054756
ENSMUSG00000087338	113318396414179	328719521517558	596281117935711	105293773148282	159771413932918	117212859836543	81018609381115	34610634528915	115824164074714	-168886054154735	0.0267481362106205	0.99974619035362	Scpep1os	11	88905928	88936061	+	811	antisense	serine carboxypeptidase 1, opposite strand [Source:MGI Symbol;Acc:MGI:1921171]	-	1	3	8	9	22	11	7	0.0482510931972525	0.139969120375897	0.253897131478272	0.448342001125634	0.68030837250441	0.499093598467284	0.344978096731239
ENSMUSG00000093814	0	0	0.745351397419638	0	290493479878032	117212859836543	4629634821778	0.248450465806546	481396390105314	-378344890485719	0.0268168640664413	0.99974619035362	Gm9637	14	19401727	19402599	-	873	processed_pseudogene	predicted gene 9637 [Source:MGI Symbol;Acc:MGI:3804942]	-	0	0	1	0	4	11	4	0	0	0.029483186372978	0	0.114907860064787	0.463648234085874	0.183130248043878
ENSMUSG00000111873	0	0	0	0	0.72623369969508	532785726529739	81018609381115	0	353898797577599	-428891065641627	0.0268501519781011	0.99974619035362	Gm39463	9	121996118	122012455	+	735	antisense	predicted gene, 39463 [Source:MGI Symbol;Acc:MGI:5622348]	-	0	0	0	0	1	5	7	0	0	0	0	0.0341205992641359	0.25031843435805	0.380649301291204
ENSMUSG00000025934	180969479073445	17235860244904	219729591959309	167183113143216	170229179208527	160688175121369	137731635947896	191019224493931	158958025855252	0.265648627015769	0.0269041647553239	0.99974619035362	Gsta3	1	21240589	21265661	+	4344	protein_coding	glutathione S-transferase, alpha 3 [Source:MGI Symbol;Acc:MGI:95856]	-	1597	1573	2948	1429	2344	1508	1190	143861012023494	137015827786137	174673219111975	132901591877051	135323050727955	127738465135256	109489249991565
ENSMUSG00000097141	135982075697015	157785370328428	12372833197166	982741882717297	871480439634096	114016145477364	108796418311783	139165259332368	102058699006072	0.448761717080315	0.0269476703466228	0.99974619035362	Gm10524	18	82692284	82694176	+	1893	TEC	predicted gene 10524 [Source:MGI Symbol;Acc:MGI:3642791]	-	120	144	166	84	120	107	94	248061087689203	287835072265871	22570757542521	179273642570186	158977118599936	207990420180548	19846849465104
ENSMUSG00000079710	974538209161943	100807319932051	864607621006781	114653219650351	104577652756092	26532729181181	465278299588689	949073009829745	237459115951735	-13224677581784	0.0270980735946678	0.99974619035362	Gm3448	17	14995787	15041537	-	2889	protein_coding	predicted gene 3448 [Source:MGI Symbol;Acc:MGI:3809205]	-	86	92	116	98	144	249	402	11648739169732	120495857961076	103347293790887	137045981175582	125002569266741	317147997674203	556151159830451
ENSMUSG00000094181	113318396414179	109573173839186	149070279483928	233986162551737	130722065945114	745900017141634	4629634821778	123987283245764	687517580330579	-24794829452522	0.027176446955311	0.99974619035362	Gm21739	Y	44232123	44264444	-	933	protein_coding	predicted gene, 21739 [Source:MGI Symbol;Acc:MGI:5433903]	-	1	1	2	2	18	7	4	0.0419417326719954	0.040555540058897	0.0551743230516824	0.0866036353252087	0.483832291816203	0.276074671976885	0.171353383217905
ENSMUSG00000082715	0	0	0	350979243827606	36311684984754	319671435917843	11574087054445	0	28737710003436	-401159810133253	0.0272538264120476	0.99974619035362	Gm11633	11	97968792	97969235	+	444	processed_pseudogene	predicted gene 11633 [Source:MGI Symbol;Acc:MGI:3650676]	-	0	0	0	3	5	3	1	0	0	0	0.27297699918385	0.282417122287611	0.248627093585361	0.0900184158458929
ENSMUSG00000064370	541480625425515	653406750237835	609309860362606	915412364443035	632919931621259	712036156363404	669225287575065	601399078675319	732398435000691	-0.284278183896165	0.027376940099248	0.99974619035362	mt-Cytb	MT	14145	15288	+	1144	protein_coding	mitochondrially encoded cytochrome b [Source:MGI Symbol;Acc:MGI:102501]	-	47784	59632	81748	78245	87151	66822	57821	163449835881182	197235544681038	183924580124711	276323830818949	191051450581687	214933254181733	202010484374621
ENSMUSG00000026941	815892454182092	810841486409977	88696816292937	106463703961041	994940168582259	155573432146684	114583461839006	837900701173813	119028653701239	-0.500185910687283	0.0274193755529801	0.99974619035362	Mamdc4	2	25563115	25574845	-	4630	protein_coding	MAM domain containing 4 [Source:MGI Symbol;Acc:MGI:2685841]	-	72	74	119	91	137	146	99	0.608526530015975	0.604759308152563	0.661537750049583	0.794050588554665	0.742067763045823	116033136894006	0.854611120285544
ENSMUSG00000008438	114791535567564	844809170300125	827340051135799	124246652314973	11656050880106	114442374058588	104861228713272	940021525703854	115027690971973	-0.29308104119393	0.0275209166967458	0.99974619035362	Adam21	12	81558584	81568474	-	2911	protein_coding	a disintegrin and metallopeptidase domain 21 [Source:MGI Symbol;Acc:MGI:1861229]	-	1013	771	1110	1062	1605	1074	906	136174331358813	100217601692158	981452837203947	147390700184544	138272820119957	135760129782138	124394256378675
ENSMUSG00000022439	310492406174852	276124398074749	266090448878811	281953325874844	36456931724693	429425295582969	375000420564018	284235751042804	36273708981719	-0.354902338190627	0.0275508770001498	0.99974619035362	Parvg	15	84324026	84342978	+	3090	protein_coding	parvin, gamma [Source:MGI Symbol;Acc:MGI:2158329]	-	274	252	357	241	502	403	324	346992505622468	308584348106396	297370852692191	315098498604841	407426456650104	479906613909556	419083793848763
ENSMUSG00000102963	713905897409331	547865869195931	409943268580801	573266098251757	856955765640194	106557145305948	9259269643556	557238345062021	855430070326757	-0.63315780678053	0.0278045676633102	0.99974619035362	Gm37945	9	102172738	102177104	+	4367	TEC	predicted gene, 37945 [Source:MGI Symbol;Acc:MGI:5611173]	-	63	50	55	49	118	100	80	0.564527846285143	0.433230122222932	0.324166520196597	0.453315593790081	0.677645883713878	0.842610713318832	0.732185511986745
ENSMUSG00000072983	341428328395923	301435801231601	277419790119589	346299520576571	352659084571931	3636795369292	35891243955834	306761306582371	35538764540901	-0.213033236216105	0.0278802494058128	0.99974619035362	4933414I15Rik	11	50940711	50943765	-	2347	protein_coding	RIKEN cDNA 4933414I15 gene [Source:MGI Symbol;Acc:MGI:1918374]	-	3013	2751	3722	2960	4856	3413	3101	502358845438832	44351604271406	408180206139053	509526049435284	518883161779221	535098048658764	528084004034608
ENSMUSG00000035020	0	438292695356744	0.745351397419638	350979243827606	871480439634096	106557145305948	9259269643556	170942611699569	803489525219195	-228682734254043	0.0278840036013086	0.99974619035362	Epgn	5	91027464	91035215	+	1807	protein_coding	epithelial mitogen [Source:MGI Symbol;Acc:MGI:1919170]	-	0	4	1	3	12	10	8	0	0.0837594219700076	0.0142439522432816	0.0670734851342721	0.166543268129318	0.203634808249216	0.176948208679918
ENSMUSG00000103909	226636792828359	876585390713489	149070279483928	0	0	106557145305948	0	417430821008592	0.266392863264869	375080133442895	0.0279064769104475	0.99974619035362	Gm31511	Y	15156683	15187324	+	657	unprocessed_pseudogene	predicted gene, 31511 [Source:MGI Symbol;Acc:MGI:5590670]	-	2	8	2	0	0	1	0	0.119122181378909	0.460740564687378	0.0783525774843526	0	0	0.0560073209294268	0
ENSMUSG00000036570	175870151234807	169071407233864	201319412443044	150687088683319	163112088951515	156425889309131	155671470882285	182086990303905	156474134456563	0.219424033006805	0.0279138477237153	0.99974619035362	Fxyd1	7	31051678	31057199	-	2186	protein_coding	FXYD domain-containing ion transport regulator 1 [Source:MGI Symbol;Acc:MGI:1889273]	-	1552	1543	2701	1288	2246	1468	1345	277823879125216	267083833595834	318026337701053	238041937293789	257669837471309	247107579417794	245915816902335
ENSMUSG00000095469	0	0	0	701958487655212	0	426228581223791	2314817410889	0	339917202491976	-42224453162899	0.0279696796613064	0.99974619035362	Gm21965	14	3751771	3782764	+	384	unprocessed_pseudogene	predicted gene, 21965 [Source:MGI Symbol;Acc:MGI:5439434]	-	0	0	0	6	0	4	2	0	0	0	0.631259310612654	0	0.383300102610765	0.208167586643627
ENSMUSG00000031604	670844906771943	77139514382787	13550488405089	572096167438998	689922014710326	739506588423277	758102702066148	932429630369572	689906868159687	0.437152009448603	0.0279873569249626	0.99974619035362	Msmo1	8	64718139	64733792	-	6144	protein_coding	methylsterol monoxygenase 1 [Source:MGI Symbol;Acc:MGI:1913484]	-	592	704	1818	489	950	694	655	377049623325509	433564070442146	761607712518923	321547711343321	387771947203497	415641048768548	426093028911175
ENSMUSG00000107577	269697783465747	244348177661385	263854394686552	248025332304842	305744387571629	395327009085066	424768994898132	259300118604561	343466430964917	-0.404030487525641	0.0280396963036875	0.99974619035362	Gm44103	6	116260434	116264095	-	3662	TEC	predicted gene, 44103 [Source:MGI Symbol;Acc:MGI:5690495]	-	238	223	354	212	421	371	367	254323580195174	230419036294759	248813295551007	23388657363169	288315336791313	372791274019252	400554910575002
ENSMUSG00000057933	8838834920306	946712221970568	147057830710895	104357828498075	879469010330742	744834445688575	649306283754365	110039134037004	829297006188608	0.409768239100291	0.0281612308707272	0.99974619035362	Gsta2	9	78331018	78355788	-	1177	protein_coding	glutathione S-transferase, alpha 2 (Yc2) [Source:MGI Symbol;Acc:MGI:95863]	-	780	864	1973	892	1211	699	561	259326053820883	277759621987745	431458752941565	306179537164445	258030871673903	218529907269267	190502524150878
ENSMUSG00000052534	504266864043099	51828111225935	688704691215746	434044331533473	469873203702717	480572725329824	465278299588689	570417555839398	462442140038676	0.306334982367996	0.0282537832117529	0.99974619035362	Pbx1	1	168119364	168432270	-	13844	protein_coding	pre B cell leukemia homeobox 1 [Source:MGI Symbol;Acc:MGI:97495]	Homeobox	445	473	924	371	647	451	402	125784298464479	129280011758536	171790459795836	108267993868729	117205145745908	119874033824297	116058993119776
ENSMUSG00000098230	401147123306195	31776220413364	311556884121409	314711388632087	405238404429855	630818300211211	518519100039136	343488737187081	467321798328072	-0.445245597796682	0.0283958785726921	0.99974619035362	1700095B10Rik	5	112793292	112801701	+	1391	antisense	RIKEN cDNA 1700095B10 gene [Source:MGI Symbol;Acc:MGI:1914610]	-	354	290	418	269	558	592	448	995873425619842	788865023273599	77345991891509	781291178397373	100603029304098	156604683188893	128725687510699
ENSMUSG00000064140	305959670318285	31776220413364	245965961148481	538168173868996	464789567804851	511474297468549	37037078574224	289895945200135	471200706221159	-0.711218565157449	0.0289239107064386	0.99974619035362	Trim38	13	23769913	23791528	+	1999	protein_coding	tripartite motif-containing 38 [Source:MGI Symbol;Acc:MGI:2684869]	-	27	29	33	46	64	48	32	0.528541364552395	0.548930088731154	0.424903009614369	0.929678544494074	0.80291795366931	0.883565219024714	0.639810731534991
ENSMUSG00000033233	837422949500786	774682339043046	864607621006781	850539700875565	100292873927891	102507973784322	104051042619461	825570969850204	979764651048074	-0.246716058130682	0.029092261231699	0.99974619035362	Trim45	3	100922202	100936920	+	6000	protein_coding	tripartite motif-containing 45 [Source:MGI Symbol;Acc:MGI:1918187]	-	739	707	1160	727	1381	962	899	481971323913602	445861524076505	497617219603123	489520553403093	577226707901202	589975517938489	598856513256387
ENSMUSG00000108295	997201888444779	964243929784838	104349195638749	116993081275869	154687778035052	152376717787505	119213096660784	100164592487237	135817668439802	-0.443224660641138	0.0291331876448187	0.99974619035362	Gm36406	6	16457390	16469950	-	792	processed_transcript	predicted gene, 36406 [Source:MGI Symbol;Acc:MGI:5595565]	-	88	88	140	100	213	143	103	434795962033019	420425765277233	454979171528456	510108533828407	674463436590504	664386844525326	519788155740451
ENSMUSG00000021596	271964151394031	295847569365803	469571380374372	163790313786216	152509076935967	234425719673085	20833356698001	345794367044735	18976466934382	0.889171456456389	0.0292884355017017	0.99974619035362	Mctp1	13	76384535	77031810	+	8193	protein_coding	multiple C2 domains, transmembrane 1 [Source:MGI Symbol;Acc:MGI:1926021]	-	24	27	63	14	21	22	18	0.114629473695999	0.124696034373694	0.197918438585063	0.0690355599058877	0.0642806602760817	0.0988074962423941	0.0878099816233829
ENSMUSG00000023039	192641273904105	208189030294454	260872989096873	128692389403456	435740219817048	138524288897732	9259269643556	220567764431811	100845849179613	116805376125084	0.0292912906549671	0.99974619035362	Krt7	15	101411043	101430313	+	7049	protein_coding	keratin 7 [Source:MGI Symbol;Acc:MGI:96704]	-	17	19	35	11	6	13	8	0.0943733610314257	0.101990077830056	0.127799511934508	0.0630453333339919	0.0213465516746828	0.0678618992847545	0.0453603934011366
ENSMUSG00000034422	8838834920306	14134939425255	174412226996195	959343266462123	835168754649342	111885002571245	81018609381115	134716656817269	930887035158767	0.543681144683318	0.0294928222912421	0.99974619035362	Parp14	16	35832874	35871544	-	9306	protein_coding	poly (ADP-ribose) polymerase family, member 14 [Source:MGI Symbol;Acc:MGI:1919489]	-	78	129	234	82	115	105	70	0.3279892170075	0.52451570329558	0.647204414210692	0.355990636373867	0.309912277326573	0.415179995090964	0.300641775681319
ENSMUSG00000100936	0	109573173839186	0	467972325103475	72623369969508	319671435917843	11574087054445	0.365243912797287	407404582815212	-356795344981942	0.0296264980698485	0.99974619035362	Gm28865	5	75849238	75852958	-	723	lincRNA	predicted gene 28865 [Source:MGI Symbol;Acc:MGI:5579571]	-	0	1	0	4	10	3	1	0	0.0523351575033899	0	0.223516436399501	0.346869162643705	0.152683858301383	0.0552810188597185
ENSMUSG00000005580	319557877887986	41199513363534	576156630205381	37437786008278	289041012478642	282376435060762	364583742215018	435903213909569	3275947624593	0.418932932787609	0.0296785203582659	0.99974619035362	Adcy9	16	4287529	4420498	-	5197	protein_coding	adenylate cyclase 9 [Source:MGI Symbol;Acc:MGI:108450]	-	282	376	773	320	398	265	315	21233637707135	273758089224198	382838352451229	248762568430771	192058859009768	187630452384411	242254678472322
ENSMUSG00000056069	142781179481866	197231712910535	173666875598776	14273155915656	131448299644809	106557145305948	131944592420673	171226589330392	128170399131998	0.41929702108461	0.0297688155663487	0.99974619035362	Otulinl	15	27655069	27681579	-	3241	protein_coding	OTU deubiquitinase with linear linkage specificity like [Source:MGI Symbol;Acc:MGI:2687281]	-	126	180	233	122	181	100	114	152131632503994	210148022137956	185039970902224	152078762643123	140056585100411	113535358996092	140585379094592
ENSMUSG00000054675	305959670318285	438292695356744	641002201780889	280783395062085	225132446905475	372950008570817	11574087054445	461751522485306	248651680270707	0.904610595616524	0.0297918858660575	0.99974619035362	Tmem119	5	113793729	113800516	-	2315	protein_coding	transmembrane protein 119 [Source:MGI Symbol;Acc:MGI:2385228]	-	27	40	86	24	31	35	10	0.456394897511982	0.65379384665142	0.9561722101557	0.418839870885977	0.335826286925847	0.556323259080851	0.172648711168797
ENSMUSG00000060317	339955189242538	876585390713489	111802709612946	140391697531042	210607772911573	234425719673085	16203721876223	778189225361828	186865602219483	-123437270507377	0.0298568330380977	0.99974619035362	Acnat2	4	49379840	49408151	-	1744	protein_coding	acyl-coenzyme A amino acid N-acyltransferase 2 [Source:MGI Symbol;Acc:MGI:2444345]	-	3	8	15	12	29	22	14	0.0673135950395156	0.173570270068582	0.221377480248938	0.277985751462453	0.41701867735955	0.464179940776339	0.320845454643389
ENSMUSG00000114481	566591982070897	219146347678372	372675698709819	0	0	106557145305948	0	386138009486363	0.266392863264869	365127571133028	0.0298895320817833	0.99974619035362	Gm46415	13	55127839	55128183	-	345	processed_pseudogene	predicted gene, 46415 [Source:MGI Symbol;Acc:MGI:5826052]	-	5	2	5	0	0	1	0	0.567125167869156	0.219352573188121	0.373026401501592	0	0	0.106657419856908	0
ENSMUSG00000051246	271964151394031	39446342582107	260872989096873	643461947017278	435740219817048	500818582937954	43981530806891	309100188770658	504959014460298	-0.711266076161872	0.0299402976900882	0.99974619035362	Msantd1	5	34908012	34923839	+	2905	protein_coding	Myb/SANT-like DNA-binding domain containing 1 [Source:MGI Symbol;Acc:MGI:2684990]	-	24	36	35	55	60	47	38	0.323290629256909	0.468908598794573	0.310106285585661	0.76489940563048	0.517975362323026	0.595335649906978	0.522819522255389
ENSMUSG00000087205	906547171313436	547865869195931	134163251535535	198888238168977	246919457896327	22377000514249	16203721876223	932015185288239	207903729992506	-113265160027629	0.0299866864178614	0.99974619035362	4930445N08Rik	2	74579076	74584544	+	313	antisense	RIKEN cDNA 4930445N08 gene [Source:MGI Symbol;Acc:MGI:1925372]	-	8	5	18	17	34	21	14	100016962512388	0.604445988417746	148018782960056	21942815653245	272419736616855	246879554908403	178771397092035
ENSMUSG00000062761	496334576294106	557727454841457	49491332788664	443403778035542	412500741426805	404917152162601	459491256061467	516325119674068	430078231921604	0.264234902521777	0.0300668228861624	0.99974619035362	Zfp512	5	31452431	31481754	+	6886	protein_coding	zinc finger protein 512 [Source:MGI Symbol;Acc:MGI:1917345]	zf-C2H2	438	509	664	379	568	380	397	248905849888783	279693643731484	248193110821913	222361688036894	206864185024563	203061105768816	230429365732266
ENSMUSG00000113186	849887973106346	832756121177814	849700593058388	140391697531042	114018690852128	905735735100556	126157548893451	84411489578085	117785377696669	-0.477375226837027	0.0300672669413843	0.99974619035362	A330076C08Rik	13	44185760	44216487	-	6641	lincRNA	RIKEN cDNA A330076C08 gene [Source:MGI Symbol;Acc:MGI:2443693]	-	75	76	114	120	157	85	109	0.441932351110206	0.433023977487768	0.441834915556621	0.730021307861043	0.592884588478386	0.470972569990038	0.656005308429127
ENSMUSG00000087534	138248443625299	122721954699888	106585249831008	167300106224492	155414011734747	157704575052803	160879810056786	122518549385399	160324625767207	-0.393992372589023	0.0301534368972523	0.99974619035362	Gm11418	11	81587361	81593478	+	626	antisense	predicted gene 11418 [Source:MGI Symbol;Acc:MGI:3651780]	-	122	112	143	143	214	148	139	762629339156957	676979507027876	587963498980224	922889011298245	857320935823631	869956526820087	887472292706889
ENSMUSG00000022868	181309434262687	131487808607023	141616765509731	198888238168977	188820761920721	105491573852888	11574087054445	151471336126481	389591402290758	-13637630908211	0.0302934680950758	0.99974619035362	Ahsg	16	22891277	22899449	+	2197	protein_coding	alpha-2-HS-glycoprotein [Source:MGI Symbol;Acc:MGI:107189]	-	16	12	19	17	26	99	10	0.284982332875534	0.206672656576883	0.222593360204181	0.312612712765848	0.296788644486862	165811751261389	0.181921605077726
ENSMUSG00000047466	674244458664368	669492092157427	736407180650603	66803049408521	515625926783507	496556297125717	599537709420251	693381243824133	569937606853671	0.286379882858869	0.030354002809998	0.99974619035362	8030462N17Rik	18	77633281	77714010	-	3418	protein_coding	RIKEN cDNA 8030462N17 gene [Source:MGI Symbol;Acc:MGI:2444951]	-	595	611	988	571	710	466	518	681197301546758	676395928396577	744001048659055	674919258251283	520943087360717	501676810719578	605720172534482
ENSMUSG00000096996	113318396414179	109573173839186	0.745351397419638	350979243827606	72623369969508	532785726529739	6944452232667	0.991422366651098	576110973329781	-258149500117547	0.0304102392442787	0.99974619035362	Gm26792	19	46335287	46338538	+	2799	lincRNA	predicted gene, 26792 [Source:MGI Symbol;Acc:MGI:5477286]	-	1	1	1	3	10	5	6	0.0139805775573318	0.0135185133529657	0.00919572050861373	0.0433018176626044	0.0895985725585561	0.0657320647564012	0.0856766916089527
ENSMUSG00000031451	320124469870057	38909434030295	439235578499393	34349168662595	306034881051507	329687807576602	308449420000959	382818129557467	321915948813755	0.250835297589551	0.030469739645521	0.99974619035362	Gas6	8	13465374	13494490	-	2548	protein_coding	growth arrest specific 6 [Source:MGI Symbol;Acc:MGI:95660]	-	2825	3551	5893	2936	4214	3094	2665	433857430717799	527330731259618	595286013733802	465526489408792	41476213067039	44681840532912	418034500525162
ENSMUSG00000053719	242501368326344	243252445922993	22733217621299	245685470679324	382725159739307	261065005999572	348380020338795	237695330154109	30946391418925	-0.386074423491743	0.0306466125957907	0.99974619035362	Klk1b26	7	44012168	44016968	+	1386	protein_coding	kallikrein 1-related petidase b26 [Source:MGI Symbol;Acc:MGI:891981]	-	214	222	305	210	527	245	301	604196986201728	606068310984062	566402642106854	612130240594089	953567353677251	650448658975843	867995755217065
ENSMUSG00000022742	248167288147053	279411593289925	2884509908014	232816231738979	230942316503035	207786433346598	196759479925565	272009957412793	217076115378544	0.325798109911696	0.0306634549427042	0.99974619035362	Cpox	16	58670292	58717636	+	6661	protein_coding	coproporphyrinogen oxidase [Source:MGI Symbol;Acc:MGI:104841]	-	219	255	387	199	318	195	170	128656784441838	144854696188447	149540969813797	12069837231591	119726882840512	107722232710907	102005555142591
ENSMUSG00000110598	906547171313436	657439043035117	96895681664553	0	145246739939016	319671435917843	34722261163335	844314343664694	203035196872552	207465948735302	0.0307198413535218	0.99974619035362	Gm45854	8	95468646	95472133	+	3488	TEC	predicted gene 45854 [Source:MGI Symbol;Acc:MGI:5804969]	-	8	6	13	0	2	3	3	0.0897514600526875	0.0650888512757183	0.0959302414412063	0	0.0143799543917086	0.0316486323256595	0.0343762987117917
ENSMUSG00000029454	49860094422239	525951234428093	544106520116336	760455028293146	675397340716424	852457162447582	76388974559337	522886232922273	763049819262631	-0.538347194648217	0.030795158922812	0.99974619035362	Mapkapk5	5	121525038	121545905	-	3195	protein_coding	MAP kinase-activated protein kinase 5 [Source:MGI Symbol;Acc:MGI:1333110]	-	44	48	73	65	93	80	66	0.538902037449376	0.568463006572033	0.588085754104387	0.821921355915068	0.729988595524259	0.921359871064373	0.825633695758387
ENSMUSG00000086240	509932783863808	482121964892419	96895681664553	479671633231062	406690871829245	436884295754386	25462991519779	653670521800586	394469179003121	0.740993355308609	0.0308727181783734	0.99974619035362	Gm7846	1	28580499	28580772	-	274	processed_pseudogene	predicted gene 7846 [Source:MGI Symbol;Acc:MGI:3645212]	-	45	44	130	41	56	41	22	642672863588952	607622638867825	122118497133915	604534463885987	512556155369282	55060919849488	320912367146964
ENSMUSG00000002791	906547171313436	109573173839186	894421676903566	116993081275869	36311684984754	106557145305948	4629634821778	965566862202954	262407639651789	18532483747356	0.0309312329259456	0.99974619035362	Pdxk-ps	17	32076083	32107350	-	2804	transcribed_unprocessed_pseudogene	pyridoxal (pyridoxine, vitamin B6) kinase, pseudogene [Source:MGI Symbol;Acc:MGI:1933201]	-	8	10	12	1	5	1	4	0.111645182833015	0.134944075873577	0.110151876049685	0.014408201098149	0.0447194016746431	0.0131229707027937	0.0570159438453302
ENSMUSG00000032353	191848045129206	187479700438847	22584147341815	17104388482532	173497230857155	177843875515627	173148342334497	201723072995401	17388333338315	0.215506327259412	0.0310041710988166	0.99974619035362	Tmed3	9	89699206	89705068	-	2847	protein_coding	transmembrane p24 trafficking protein 3 [Source:MGI Symbol;Acc:MGI:1913361]	-	1693	1711	3030	1462	2389	1669	1496	232700599701339	227402049859645	273932665127987	207466354673006	210442121731244	215714350687415	210018940101238
ENSMUSG00000065563	0	0	0	350979243827606	145246739939016	532785726529739	11574087054445	0	286188145210203	-39870321699261	0.0310933767052372	0.99974619035362	Mir103-2	2	131288052	131288137	+	86	miRNA	microRNA 103-2 [Source:MGI Symbol;Acc:MGI:3619059]	-	0	0	0	3	2	5	1	0	0	0	140932311206546	0.583224196724183	213934940992055	0.464746239948564
ENSMUSG00000054027	494068208365822	53581282007362	579883387192479	403626130401747	466968268903936	465654724986992	449074577712466	536588138543974	446330925501285	0.266385552198048	0.0311726177211572	0.99974619035362	Nt5dc3	10	86779005	86838389	+	6004	protein_coding	5'-nucleotidase domain containing 3 [Source:MGI Symbol;Acc:MGI:3513266]	-	436	489	778	345	643	437	388	284167114426644	308176847599117	333524371842246	232148660531769	268580376669336	267824881824231	258288683121314
ENSMUSG00000027878	661779435058808	667300628680643	875787891968075	631762638889691	577355791257589	554097155590928	64814887504892	734955985235842	602841115196782	0.290083167712753	0.0313163848147812	0.99974619035362	Notch2	3	98013527	98150361	+	10782	protein_coding	notch 2 [Source:MGI Symbol;Acc:MGI:97364]	-	584	609	1175	540	795	520	560	211953958119602	213722279677658	280496341140248	202340213084524	184914850352589	177465601208768	207588377999655
ENSMUSG00000020230	223237240935934	30023049631937	338389534428516	248025332304842	230942316503035	210983147705777	199074297336454	28728575722794	222256273462527	0.374414649844127	0.0314808495359158	0.99974619035362	Prmt2	10	76207222	76237865	-	3381	protein_coding	protein arginine N-methyltransferase 2 [Source:MGI Symbol;Acc:MGI:1316652]	-	197	274	454	212	318	198	172	228007465449436	306645944150741	345620380166781	25332523887585	235877186217287	215491521751713	20332819820524
ENSMUSG00000062727	781896935257838	175317078142698	0.745351397419638	584965406379343	217870109908524	0	0	321555842458244	200708879071967	400390970970684	0.0319700492004401	0.99974619035362	Hist1h2bk	13	22035870	22036345	+	476	protein_coding	histone cluster 1, H2bk [Source:MGI Symbol;Acc:MGI:2448399]	-	69	16	1	5	3	0	0	567244311811985	127187626470423	0.0540731548395164	0.424376007134558	0.158058658355924	0	0
ENSMUSG00000109113	158645754979851	165455492497171	151306333676187	166130175411734	204797903314013	207786433346598	245370645554234	158469193717736	206021289406645	-0.380502073502599	0.0320593759283367	0.99974619035362	Gm32916	7	120593151	120629769	+	1638	lincRNA	predicted gene, 32916 [Source:MGI Symbol;Acc:MGI:5592075]	-	140	151	203	142	282	195	212	334458432333092	348814783279462	318985397181489	350237155973614	431756813765411	438057260126588	517292640216252
ENSMUSG00000033577	101193327997862	143212138207816	16434998313103	128926375566007	112638846822707	891883306210783	950232547169935	13625181644557	106444201931696	0.357332478039713	0.0320987920302699	0.99974619035362	Myo6	9	80165031	80311729	+	12078	protein_coding	myosin VI [Source:MGI Symbol;Acc:MGI:104785]	-	893	1307	2205	1102	1551	837	821	289323989638961	409460860817692	469896521414635	36861613395338	322048115185676	255000247102005	271683002300118
ENSMUSG00000036006	163178490836418	201614639864102	139380711317472	20473789223277	250550626394803	196065147362944	223379880150789	168057947339331	218683386535326	-0.389649845733262	0.0321451008003663	0.99974619035362	Ripor2	13	24582189	24733816	+	11662	protein_coding	RHO family interacting cell polarization regulator 2 [Source:MGI Symbol;Acc:MGI:2444879]	-	144	184	187	175	345	184	193	0.483189475900183	0.597003144657089	0.412721630815901	0.606251438763654	0.741907988201273	0.580570486410268	0.661452417309746
ENSMUSG00000113825	101986556772762	876585390713489	223605419225892	584965406379343	217870109908524	255737148734275	196759479925565	706685459222332	182215819801575	-142222196708168	0.032250943484459	0.99974619035362	1700024I08Rik	13	63675756	63734298	-	984	lincRNA	RIKEN cDNA 1700024I08 gene [Source:MGI Symbol;Acc:MGI:1922772]	-	9	8	3	5	30	24	17	0.357911310210107	0.307628608739438	0.0784720173890543	0.205287580687042	0.764592696924996	0.89748316708862	0.690507116671544
ENSMUSG00000023951	872551652389182	821798803793896	106585249831008	701958487655212	668135003719474	639342871835687	60185252683114	92006765149772	652822222510378	0.501270133708565	0.0322730285040312	0.99974619035362	Vegfa	17	46016993	46032369	-	4285	protein_coding	vascular endothelial growth factor A [Source:MGI Symbol;Acc:MGI:103178]	-	77	75	143	60	92	60	52	0.703182267652001	0.66228096047172	0.858961844484528	0.565702626079951	0.53844455594886	0.515241211444109	0.48502804785297
ENSMUSG00000104993	611919340636569	405420743204989	402489754606605	737056412037973	610036307743867	724588588080445	76388974559337	473276612816054	708892763363914	-0.587787895306131	0.0323073794577889	0.99974619035362	Gm43510	5	100592404	100592756	-	353	processed_pseudogene	predicted gene 43510 [Source:MGI Symbol;Acc:MGI:5663647]	-	54	37	54	63	84	68	66	598614270674355	396605608604301	393738349007062	72103046469978	596772180897379	708833730833731	74728035635922
ENSMUSG00000106438	231169528684926	216954884201588	230313581802668	239835816615531	278147506983216	352704150962687	281250315423014	226145998229728	287984447496112	-0.348581867371912	0.0323482432721544	0.99974619035362	Gm32051	5	105409367	105415670	+	2507	lincRNA	predicted gene, 32051 [Source:MGI Symbol;Acc:MGI:5591210]	-	204	198	309	205	383	331	243	318422571317361	298842725857211	317243554304565	330359878549582	383132002227785	485829439990413	387405940265061
ENSMUSG00000032087	427210354481457	393367694082678	357023319364007	382567375772091	49601761689174	531720155076679	543982091558915	392533789309381	488571809824856	-0.318815253293719	0.0325696512012651	0.99974619035362	Dscaml1	9	45426628	45753712	+	8909	protein_coding	DS cell adhesion molecule like 1 [Source:MGI Symbol;Acc:MGI:2150309]	-	377	359	479	327	683	499	470	165592400850604	152474536716886	138386974924561	148288190060631	192263008571024	20610178600815	21085467525784
ENSMUSG00000064368	737589442259894	121308460757363	875936962247559	135454589501201	867268284175864	129062014394564	134733947400794	942203670693694	121494344928536	-0.366667358254765	0.032642397011399	0.99974619035362	mt-Nd6	MT	13552	14070	-	519	protein_coding	mitochondrially encoded NADH dehydrogenase 6 [Source:MGI Symbol;Acc:MGI:102495]	-	6509	11071	11752	11578	11942	12112	11641	490766517376808	807144563130215	582818174683666	901268013659907	57705033595963	858734028730004	896473110240358
ENSMUSG00000028780	888416227887167	104532807842584	127753229517726	104123842335523	874385374432876	719260730815147	781250876175038	107042553383009	854033851194573	0.327699134942381	0.032646059955631	0.99974619035362	Sema3c	5	17574281	17730268	+	7140	protein_coding	sema domain, immunoglobulin domain (Ig), short basic domain, secreted, (semaphorin) 3C [Source:MGI Symbol;Acc:MGI:107557]	-	784	954	1714	890	1204	675	675	429680715420866	505570815219933	617875915966208	503592861799675	422894721467849	347869000688761	377850409369945
ENSMUSG00000079197	298027382569292	357208546715747	457645758015658	353319105453123	294124648376507	248278148562858	236111375910678	370960562433566	282958319575792	0.394720424303115	0.0328235207758136	0.99974619035362	Psme2	14	55587441	55591113	-	1764	protein_coding	proteasome (prosome, macropain) activator subunit 2 (PA28 beta) [Source:MGI Symbol;Acc:MGI:1096365]	-	263	326	614	302	405	233	204	58342519395247	699279589185601	895897762245829	691665530358355	575785112582293	486034960045215	462217008710748
ENSMUSG00000115734	0	109573173839186	0	818951568931081	0.72623369969508	426228581223791	34722261163335	0.365243912797287	416256532939432	-354933053297521	0.0328524764976506	0.99974619035362	Gm7708	15	59929618	59930290	-	673	processed_pseudogene	predicted gene 7708 [Source:MGI Symbol;Acc:MGI:3644557]	-	0	1	0	7	1	4	3	0	0.0562233564263758	0	0.420214221626254	0.0372639531339374	0.218703178904211	0.178164234631099
ENSMUSG00000020081	668578538843659	690310995186873	158759847650383	678559871400038	443002556813999	852457162447582	358796698687795	98216267017812	583204072337354	0.766557683753893	0.0329159511495451	0.99974619035362	Tacr2	10	62252438	62265990	+	2258	protein_coding	tachykinin receptor 2 [Source:MGI Symbol;Acc:MGI:98477]	-	59	63	213	58	61	80	31	102248297537437	105571926001856	242797565228915	10377478126635	0.677500915858074	1303695654584	0.548721645572573
ENSMUSG00000039878	509932783863808	525951234428093	424850296529194	257384778806911	319542827865835	340982864979033	289352176361125	486911438273698	301815662003226	0.678665138834062	0.0329318833788438	0.99974619035362	Slc39a5	10	128395931	128401229	-	2225	protein_coding	solute carrier family 39 (metal ion transporter), member 5 [Source:MGI Symbol;Acc:MGI:1919336]	-	45	48	57	22	44	32	25	0.791426357857856	0.816287328538267	0.659376556002589	0.399466565996682	0.495937159641417	0.529212546166413	0.449080636354792
ENSMUSG00000061848	192641273904105	167646955973955	179629686778133	126352527777938	133627000743895	139589860350792	157407583940452	179972638885398	139244243203269	0.371497102373528	0.0329431451426598	0.99974619035362	Gm5805	15	81972390	81972845	+	456	processed_pseudogene	predicted gene 5805 [Source:MGI Symbol;Acc:MGI:3644633]	-	170	153	241	108	184	131	136	145885487261079	126957517277796	136031930494955	956856218191813	101194514133371	105710133562127	119203333825403
ENSMUSG00000085711	521264623505226	569780503963768	752804911393835	40947578446554	355854512850589	415572866693196	43981530806891	614616679620943	405179618019559	0.617844822055929	0.0331191056097107	0.99974619035362	Gm15163	X	157016229	157017530	-	1302	processed_pseudogene	predicted gene 15163 [Source:MGI Symbol;Acc:MGI:3642430]	-	46	52	101	35	49	39	38	138253093918333	151120781989051	199663670665483	108603752363467	0.943819802225694	110220858999593	116650592331176
ENSMUSG00000046500	113318396414179	328719521517558	0.745351397419638	0	871480439634096	106557145305948	150463131707785	172191019224567	860420802442856	-237136744206035	0.0331906672577872	0.99974619035362	Fam19a4	6	96831203	97060413	-	5693	protein_coding	family with sequence similarity 19, member A4 [Source:MGI Symbol;Acc:MGI:2444563]	-	1	3	1	0	12	10	13	0.00687364071367851	0.0199393916432202	0.00452113502610396	0	0.0528620561232528	0.0646351832963875	0.0912675735574379
ENSMUSG00000040552	237968632469777	777969534258221	139380711317472	386077168210367	305018153871934	554097155590928	474537569232245	803248426634241	429932511726368	0.918520455582266	0.0331984700484422	0.99974619035362	C3ar1	6	122847138	122856161	-	4305	protein_coding	complement component 3a receptor 1 [Source:MGI Symbol;Acc:MGI:1097680]	-	21	71	187	33	42	52	41	0.190886032112057	0.624046606300004	111803940965738	0.309690978865023	0.244669663015999	0.444467854177221	0.380649301291204
ENSMUSG00000021957	161818670079448	200409334951871	261618340494293	190698722479666	165436036790539	159516046523004	153125171730307	207948781841871	167193994380879	0.316093519895772	0.0332268282473996	0.99974619035362	Tkt	14	30548359	30574720	+	7355	protein_coding	transketolase [Source:MGI Symbol;Acc:MGI:105992]	-	1428	1829	3510	1630	2278	1497	1323	759754956362796	940942015258807	122832446199416	895349711531096	776738857456432	748943906817107	718938105898948
ENSMUSG00000114446	339955189242538	219146347678372	156523793458124	503070249486235	377641523841442	383605723101412	37037078574224	238541776793012	408672070542832	-0.796883474123539	0.0332688470856791	0.99974619035362	Gm33524	14	70018231	70057367	-	816	antisense	predicted gene, 33524 [Source:MGI Symbol;Acc:MGI:5592683]	-	30	20	21	43	52	36	32	143866310966808	0.927409776346836	0.662396146784076	212895296912503	159814865670989	162338866988089	156737947590496
ENSMUSG00000074283	419278066732464	284890251981884	327954614864641	198888238168977	159771413932918	159835717958922	25462991519779	344040977859663	193281321314652	0.841501685570619	0.0334038640426665	0.99974619035362	Zfp109	7	24227572	24237560	-	2932	protein_coding	zinc finger protein 109 [Source:MGI Symbol;Acc:MGI:1929099]	zf-C2H2	37	26	44	17	22	15	22	0.49381669630626	0.335537616217164	0.386257897325659	0.234246292614791	0.188175337687953	0.188251073587824	0.299897641876767
ENSMUSG00000045731	4419417460153	175317078142698	238512447174284	386077168210367	399428534832294	511474297468549	6944452232667	285257090444094	497856305944478	-0.808760016578854	0.0334418931030979	0.99974619035362	Pnoc	14	65400673	65425472	-	2157	protein_coding	prepronociceptin [Source:MGI Symbol;Acc:MGI:105308]	-	39	16	32	33	55	48	60	0.707526113461242	0.280673668057123	0.381846219061435	0.618089783965659	0.639464638503798	0.818844169137878	111177125550978
ENSMUSG00000054892	139381627589441	144636589467726	134163251535535	104123842335523	113292457152432	10122928804065	103009374784561	139393822864234	105413740578292	0.397960363254339	0.0335297352548692	0.99974619035362	Txk	5	72695978	72752777	-	10955	protein_coding	TXK tyrosine kinase [Source:MGI Symbol;Acc:MGI:102960]	-	123	132	180	89	156	95	89	0.439360228179418	0.455924974120814	0.422910808457304	0.328220267754421	0.357121671531339	0.319096023350997	0.32470723145288
ENSMUSG00000097520	269471146672919	250812994917897	248723761318933	287452000694809	289186259218581	282056763624844	305208675625715	256335967636583	290975924790987	-0.183134996078304	0.0335830793407227	0.99974619035362	4930488L21Rik	8	93750147	93813722	-	6259	antisense	RIKEN cDNA 4930488L21 gene [Source:MGI Symbol;Acc:MGI:1923059]	-	2378	2289	3337	2457	3982	2647	2637	148673960367961	138379792146929	137227109801799	158594446517365	159551280249712	155617759505714	168391247464475
ENSMUSG00000005672	106632611025743	156689638590036	213170499662017	129043368647283	109879158763866	131704631598151	119213096660784	158830916425932	122460063917521	0.377161394556016	0.0336458643391808	0.99974619035362	Kit	5	75574916	75656722	+	8911	protein_coding	KIT proto-oncogene receptor tyrosine kinase [Source:MGI Symbol;Acc:MGI:96677]	-	941	1430	2860	1103	1513	1236	1030	413229379694495	607213511291436	826091685246595	500076952696313	42581060503511	510390045734294	461982066374635
ENSMUSG00000102231	113318396414179	219146347678372	149070279483928	116993081275869	871480439634096	95901430775353	104166783490005	160511674525493	747288915890886	-223183439455783	0.0338416463265396	0.99974619035362	1700074A21Rik	1	37299352	37299697	-	346	TEC	RIKEN cDNA 1700074A21 gene [Source:MGI Symbol;Acc:MGI:1920732]	-	1	2	2	1	12	9	9	0.113097215557722	0.218718606213589	0.148779316205837	0.116764727974595	0.869779437889244	0.957142452762141	103963465237049
ENSMUSG00000032068	0	109573173839186	223605419225892	245685470679324	145246739939016	852457162447582	0	111059531021693	86363965229496	-285372043723028	0.0338933684907766	0.99974619035362	Plet1	9	50494525	50505482	+	1947	protein_coding	placenta expressed transcript 1 [Source:MGI Symbol;Acc:MGI:1923759]	-	0	1	3	21	2	8	0	0	0.0194341648048027	0.039659201392311	0.435753730592402	0.025761315314987	0.151193877146927	0
ENSMUSG00000071540	0	109573173839186	0	116993081275869	435740219817048	532785726529739	4629634821778	0.365243912797287	387120627450114	-347830659459382	0.0338950361791856	0.99974619035362	3425401B19Rik	14	32659119	32685293	-	5572	protein_coding	RIKEN cDNA 3425401B19 gene [Source:MGI Symbol;Acc:MGI:3588196]	-	0	1	0	1	6	5	4	0	0.00679079663943843	0	0.00725064534802762	0.0270049969050322	0.0330193914668283	0.0286921583887843
ENSMUSG00000032018	630050284062838	589503675254821	983863844593923	476161840792786	586070595653929	638277300382627	575232126605917	734472601303861	568935465858815	0.37105656609088	0.0339162548520894	0.99974619035362	Sc5d	9	42251595	42264256	-	4866	protein_coding	sterol-C5-desaturase [Source:MGI Symbol;Acc:MGI:1353611]	-	556	538	1320	407	807	599	497	447126796961206	418352148679071	698217111565248	33791702677432	415915800462924	452965250730156	408224081131967
ENSMUSG00000024236	503133680078957	613609773499442	692431448202844	548697551183824	437918920916133	435818724301326	527778369682692	603058300593748	487553391520994	0.311681956260951	0.0339703040841089	0.99974619035362	Svil	18	4920540	5119299	+	10701	protein_coding	supervillin [Source:MGI Symbol;Acc:MGI:2147319]	-	444	560	929	469	603	409	456	162362831911405	198013817119639	223449821163008	177066437410984	141317822604068	140640082505458	170315751292616
ENSMUSG00000054385	273097335358173	242156714184601	258636934904615	239835816615531	337698670358212	413441723787077	34722261163335	257963661482463	334549705598543	-0.376350583201634	0.0341112871657185	0.99974619035362	Ceacam2	7	25516042	25539857	-	3788	protein_coding	carcinoembryonic antigen-related cell adhesion molecule 2 [Source:MGI Symbol;Acc:MGI:1347246]	-	241	221	347	205	465	388	300	248963157774451	220756823425664	235780652881537	218641028385376	307855538899156	376905021701314	316537829743214
ENSMUSG00000040016	113318396414179	164359760758779	447210838451783	350979243827606	508363589786556	213114290611896	0	107466413672712	268114281056514	1926229783156	0.0341709280361893	0.99974619035362	Ptger3	3	157566892	157645888	+	5688	protein_coding	prostaglandin E receptor 3 (subtype EP3) [Source:MGI Symbol;Acc:MGI:97795]	-	10	15	6	3	7	2	0	0.0687968294356043	0.0997845961892166	0.0271506558054956	0.0213083311599208	0.0308633057689837	0.0129384000881271	0
ENSMUSG00000052087	453273585656718	109573173839186	96895681664553	233986162551737	0	426228581223791	11574087054445	839320713564703	193988903579995	218466937420015	0.0342667966236122	0.99974619035362	Rgs14	13	55369732	55384687	+	4239	protein_coding	regulator of G-protein signaling 14 [Source:MGI Symbol;Acc:MGI:1859709]	-	4	10	13	2	0	4	1	0.0369253470940993	0.0892623705471831	0.0789348153212851	0.0190613804572823	0	0.0347221607460565	0.00942868049907442
ENSMUSG00000050010	960940001592242	889734171574191	851936647250647	962853058900399	103560925576518	114016145477364	10740752786525	90087027347236	105317476202293	-0.226619662375327	0.03447976992771	0.99974619035362	Shisa3	5	67607882	67623552	+	4754	protein_coding	shisa family member 3 [Source:MGI Symbol;Acc:MGI:3041225]	-	848	812	1143	823	1426	1070	928	698014888985276	646291857939843	618836205452798	699404510067096	752253708345255	82819912789604	780194949890933
ENSMUSG00000026659	10085337280862	126009149915064	129691143151017	818951568931081	101672717957311	927047164161745	567130265667805	118851221958234	832464044583436	0.507592812092376	0.034480242944147	0.99974619035362	Dusp12	1	170873498	170885540	-	2743	protein_coding	dual specificity phosphatase 12 [Source:MGI Symbol;Acc:MGI:1890614]	-	89	115	174	70	140	87	49	126967395402278	158636772534428	163272146424649	103100317591859	127998894067794	116708802661506	0.713977635852441
ENSMUSG00000117137	301426934461717	234486592015858	219133310841374	3030120805045	352949578051809	299425578309713	306713306942793	251682279106316	315525135952204	-0.33383118717735	0.0345221283795332	0.99974619035362	AC126942.1	17	71315429	71339779	+	571	lincRNA	novel transcript	-	266	214	294	259	486	281	265	182294489160604	141810862333441	132525631888989	183253140678027	213453927550647	181084125534641	185491537800836
ENSMUSG00000109347	951874529879108	100807319932051	101367790049071	119332942901386	143794272539626	129999717273256	131944592420673	991208543230109	131267881283735	-0.407788655582598	0.0345977148808533	0.99974619035362	Gm45175	7	84442831	84444551	-	1375	lincRNA	predicted gene 45175 [Source:MGI Symbol;Acc:MGI:5753751]	-	84	92	136	102	198	122	114	239058725306882	253172751745126	254580345577523	299698965794866	361132422611614	326488058311075	331372519014961
ENSMUSG00000116160	113318396414179	0	223605419225892	233986162551737	36311684984754	745900017141634	13888904465334	11230793854669	682973369018578	-249035930169662	0.0348926193550883	0.99974619035362	Gm41392	15	96497902	96498888	+	632	lincRNA	predicted gene, 41392 [Source:MGI Symbol;Acc:MGI:5624277]	-	1	0	3	2	5	7	12	0.0619171464920439	0	0.12217795112473	0.127849986959525	0.198406965657752	0.407559602776003	0.758889429789426
ENSMUSG00000040657	396614387449628	289273178935451	245220609751061	36501841358071	425572948021317	401720437803423	385417098913019	31036939204538	394432224579617	-0.352969016671816	0.0349495923620911	0.99974619035362	1700063H04Rik	6	122391379	122392687	+	817	lincRNA	RIKEN cDNA 1700063H04 gene [Source:MGI Symbol;Acc:MGI:1921519]	-	350	264	329	312	586	377	333	167638590012731	122268251933746	103648376260559	15428379332085	17987862067388	169796784745273	162905787266181
ENSMUSG00000045930	725237737050749	745097582106466	931689246774548	584965406379343	4575272308079	660654300896876	50925983039558	800674855310588	553101692119925	0.54764169435738	0.0349733754423461	0.99974619035362	Clec14a	12	58264720	58269290	-	4571	protein_coding	C-type lectin domain family 14, member a [Source:MGI Symbol;Acc:MGI:1914114]	-	64	68	125	50	63	62	44	0.547894277250097	0.562897764930357	0.703861893010551	0.441922947705205	0.345647418272984	0.499103524554643	0.384729768533223
ENSMUSG00000046005	679910378485077	153402443374861	104349195638749	0	36311684984754	532785726529739	34722261163335	108580892287373	310781297002657	178118515219057	0.0349985365466663	0.99974619035362	D830044D21Rik	14	31906528	31931716	+	3897	lincRNA	RIKEN cDNA D830044D21 gene [Source:MGI Symbol;Acc:MGI:2444378]	-	6	14	14	0	5	5	3	0.0602488630992637	0.135934427572315	0.0924668986016262	0	0.0321768545793429	0.0472117139474383	0.0307684192729611
ENSMUSG00000049281	181309434262687	175317078142698	18633784935491	280783395062085	203345435914622	990981451345314	16203721876223	180988120586765	409286875271063	-117287553213158	0.0350996283914303	0.99974619035362	Scn3b	9	40269217	40291618	+	5461	protein_coding	sodium channel, voltage-gated, type III, beta [Source:MGI Symbol;Acc:MGI:1918882]	-	16	16	25	24	28	93	14	0.114650464260675	0.110861216260614	0.117830167110464	0.177552518055491	0.128584862269899	0.626644079126334	0.102463737941416
ENSMUSG00000015759	565458798106756	615801236976226	720009449907371	524129004115892	539591638873444	534916869435858	526620960977248	633756494996784	53131461835061	0.257219712103568	0.0351293901907599	0.99974619035362	Cnih1	14	46775567	46788411	-	1623	protein_coding	cornichon family AMPA receptor auxiliary protein 1 [Source:MGI Symbol;Acc:MGI:1277202]	-	499	562	966	448	743	502	455	120312302248323	131023630361814	153195944335718	111518588748528	114808563531367	113813915865792	112048800795978
ENSMUSG00000011256	668578538843659	690310995186873	105839898433589	526468865741409	595511633749965	46885143934617	590278439776695	805762839455473	54527759465356	0.572411694863118	0.0351859323623806	0.99974619035362	Adam19	11	46055992	46147343	+	7115	protein_coding	a disintegrin and metallopeptidase domain 19 (meltrin beta) [Source:MGI Symbol;Acc:MGI:105377]	-	59	63	142	45	82	44	51	0.324492840252331	0.335040630937724	0.513691171034799	0.255520283143281	0.289030009508007	0.22755581636372	0.286490092538918
ENSMUSG00000018861	132129250218933	168413968190829	182983768066521	125065603883904	131666169754718	146622631940984	134606632443195	161175662158761	1344902595057	0.262407751446199	0.0352095453568606	0.99974619035362	Fdxr	11	115268024	115277050	-	2806	protein_coding	ferredoxin reductase [Source:MGI Symbol;Acc:MGI:104724]	-	1166	1537	2455	1069	1813	1376	1163	162606871902156	207261212084104	225191757955674	153913888078672	162036974883894	180443372610376	165655700025572
ENSMUSG00000022445	65044759541739	566493308748592	43379451329823	574436029064515	739305906289591	702211587566196	724537849608257	550245139154737	68512284313214	-0.321084598625492	0.0352485805819972	0.99974619035362	Cyp2d26	15	82790101	82794294	-	1792	protein_coding	cytochrome P450, family 2, subfamily d, polypeptide 26 [Source:MGI Symbol;Acc:MGI:1923529]	-	574	517	582	491	1018	659	626	125343523429831	109165239164897	835937178097149	110695829111005	142466830286855	135318625510979	139620974184547
ENSMUSG00000020548	487269104580972	284890251981884	313047586916248	40947578446554	580986959756064	639342871835687	659722962103365	361735647826368	572382144540164	-0.672969603719839	0.0353511098657849	0.99974619035362	1700086D15Rik	11	65151910	65159891	-	1093	protein_coding	RIKEN cDNA 1700086D15 gene [Source:MGI Symbol;Acc:MGI:1921532]	-	43	26	42	35	80	60	57	153948798999797	0.900088097665804	0.989048958418676	129370618094451	183558210130941	201995296526807	20843422399157
ENSMUSG00000078320	479336816831979	427335377972826	435285216093069	49020101054589	515625926783507	616965871321437	53240800450447	447319136965958	538800203288826	-0.269164788774039	0.0353795615305675	0.99974619035362	Tex13c1	X	43591160	43593532	+	2074	protein_coding	TEX13 family member C1 [Source:MGI Symbol;Acc:MGI:2685208]	-	423	390	584	419	710	579	460	798104256248653	711520943164458	724757563881781	816193330443054	858526264512502	102725905995741	886468719979034
ENSMUSG00000087360	580190189640599	509515258352215	460627163605337	518279350052098	697910585406972	700080444660077	619213657412808	516777537199384	633871009382989	-0.298976821404803	0.0354132970625714	0.99974619035362	Gm15104	X	150312601	150333065	-	842	lincRNA	predicted gene 15104 [Source:MGI Symbol;Acc:MGI:3705199]	-	512	465	618	443	961	657	535	237950094186242	208964587611071	188914392076376	212558954566389	286230088850753	287120000853517	25395456650871
ENSMUSG00000039004	125783420019739	17641280988109	274289314250427	159110590535181	121281027849078	141721003256911	121527914071673	192161848050419	135910133928211	0.510701864328266	0.0354568767621376	0.99974619035362	Bmp6	13	38345107	38500302	+	3900	protein_coding	bone morphogenetic protein 6 [Source:MGI Symbol;Acc:MGI:88182]	-	111	161	368	136	167	133	105	11137465796692	156204342022233	242868881716113	140884129219809	107388024530163	125486556670109	107606629403475
ENSMUSG00000101727	113318396414179	164359760758779	596281117935711	0	145246739939016	852457162447582	11574087054445	112435422988843	278361193232762	20073391158209	0.0354644932956243	0.99974619035362	Gm29495	Y	39589769	39614199	+	664	unprocessed_pseudogene	predicted gene 29495 [Source:MGI Symbol;Acc:MGI:5580201]	-	10	15	8	0	2	8	1	0.589331876249575	0.854781299885939	0.310106285585661	0	0.075538073672108	0.443335058441367	0.0601930371017718
ENSMUSG00000022372	566591982070897	262975617214047	424850296529194	140391697531042	798857069664588	95901430775353	104166783490005	248161703983443	105086404690715	127151693765048	0.035748564849406	0.99974619035362	Sla	15	66780819	66831829	-	9186	protein_coding	src-like adaptor [Source:MGI Symbol;Acc:MGI:104295]	-	5	24	57	12	11	9	9	0.0212996062393706	0.0988590956889639	0.159711826377723	0.0527767418409012	0.0300310303778074	0.0360517405460158	0.0391588928500096
ENSMUSG00000027508	370551156274367	519376843997742	615660254268621	394266683899678	418310611024366	401720437803423	371528194447685	501862751513577	396456481793788	0.343040293886472	0.0360385549241925	0.99974619035362	Pag1	3	9687479	9833679	-	9580	protein_coding	phosphoprotein associated with glycosphingolipid microdomains 1 [Source:MGI Symbol;Acc:MGI:2443160]	-	327	474	826	337	576	377	321	133570408795739	187216734308212	221923452267032	142119006380937	150785980213618	144805817470656	133922596033612
ENSMUSG00000028518	108785660557612	119434759484713	16397730743232	924245342079363	806119406661539	927047164161745	114583461839006	130732575824882	950811632823176	0.47419440539856	0.0360671449179057	0.99974619035362	Prkaa2	4	105029874	105109890	-	7969	protein_coding	protein kinase, AMP-activated, alpha 2 catalytic subunit [Source:MGI Symbol;Acc:MGI:1336173]	-	96	109	220	79	111	87	99	0.471406338557572	0.517552611038982	0.710571059705629	0.400507852234607	0.349319750403379	0.401721979797353	0.49653024054738
ENSMUSG00000045075	113318396414179	767012216874303	521745978193747	0	290493479878032	213114290611896	2314817410889	807314053069948	183772377894707	206842236747836	0.0362519664236936	0.99974619035362	Gm9796	11	95696894	95699143	-	2250	lincRNA	predicted gene 9796 [Source:MGI Symbol;Acc:MGI:3648412]	-	10	7	7	0	4	2	2	0.173918384813208	0.117719214277625	0.0800763341890083	0	0.0445842497051375	0.0327082754227853	0.0355272681205124
ENSMUSG00000049112	338822005278397	51828111225935	549323979898274	376717721708297	32172152896492	418769581052375	344907794222461	468809032478674	365529156487013	0.363538536869601	0.0363058005139959	0.99974619035362	Oxtr	6	112473683	112489943	-	4790	protein_coding	oxytocin receptor [Source:MGI Symbol;Acc:MGI:109147]	-	299	473	737	322	443	393	298	244266374494959	373643524589808	396023206587901	271586469167131	231938157064696	301902844912295	248653792012563
ENSMUSG00000083152	906547171313436	219146347678372	119256223587142	0	217870109908524	0	34722261163335	772751918287743	141273180385469	243386027701914	0.0363589837086953	0.99974619035362	Apc-ps1	5	76196625	76197094	+	470	transcribed_processed_pseudogene	adenomatosis polyposis coli, pseudogene 1 [Source:MGI Symbol;Acc:MGI:1930261]	-	8	2	16	0	3	0	3	0.666070409922923	0.161014122872132	0.876215206931398	0	0.160076428462595	0	0.255116021078148
ENSMUSG00000100911	906547171313436	745097582106466	827340051135799	854049493313841	124185962647859	138524288897732	111111235722672	826328268185233	114806609149912	-0.479165260490751	0.0364213578838635	0.99974619035362	1700027F09Rik	5	64454813	64467943	-	767	lincRNA	RIKEN cDNA 1700027F09 gene [Source:MGI Symbol;Acc:MGI:1917249]	-	80	68	111	73	171	130	96	408152663186146	33546358324598	372491422307782	38451675347879	559119624317199	623674743231075	500253579793395
ENSMUSG00000108094	226636792828359	109573173839186	0	0	72623369969508	745900017141634	127314957598895	112069988889182	686320823206416	-273020589038142	0.0364356676869372	0.99974619035362	Gm31108	6	143109214	143153931	-	1633	lincRNA	predicted gene, 31108 [Source:MGI Symbol;Acc:MGI:5590267]	-	2	1	0	0	10	7	11	0.047926070524154	0.0231710464635339	0	0	0.153574038329087	0.157732804013738	0.269228379051648
ENSMUSG00000030201	708239977588622	897404293742934	104572801057975	697278764404177	728412400794165	745900017141634	739584162779036	883790760637103	727793836279753	0.282698065483085	0.036476355623672	0.99974619035362	Lrp6	6	134446476	134566965	-	13672	protein_coding	low density lipoprotein receptor-related protein 6 [Source:MGI Symbol;Acc:MGI:1298218]	-	625	819	1403	596	1003	700	639	178885845994422	226664593026513	264127902648951	176117284552436	183980956557324	188397943939756	186802697996879
ENSMUSG00000025465	997201888444779	105299820059458	149368420042896	983911813530056	100583367407769	920653735443389	946760321053602	11812947631561	964289886026183	0.294974274339964	0.0364940415124643	0.99974619035362	Echs1	7	140105710	140116476	-	8286	protein_coding	enoyl Coenzyme A hydratase, short chain, 1, mitochondrial [Source:MGI Symbol;Acc:MGI:2136460]	-	880	961	2004	841	1385	864	818	415590637135109	438844127912477	622503001376226	410051908452999	419187992226752	383688676212253	394568772482519
ENSMUSG00000085882	464605425298136	482121964892419	581374089987318	362678551955193	27596880588413	351638579509628	32407443752446	509367160059291	328590093718353	0.648079681089598	0.0368748831696065	0.99974619035362	2610507I01Rik	11	59199836	59202385	-	1360	processed_transcript	RIKEN cDNA 2610507I01 gene [Source:MGI Symbol;Acc:MGI:1919453]	-	41	44	78	31	38	33	28	117970374992782	122418090477782	14761971271188	0.92089593548199	0.700726718711261	0.892863768434487	0.822874224850104
ENSMUSG00000010663	371004429860024	302531532969993	45317364963114	314945374794639	303856179952421	343859907902293	275347531025247	375569870820386	30950224841865	0.279747226536175	0.0370151812904274	0.99974619035362	Fads1	19	10182888	10196870	+	3456	protein_coding	fatty acid desaturase 1 [Source:MGI Symbol;Acc:MGI:1923517]	-	3274	2761	6080	2692	4184	3227	2379	370708848879194	302290504669385	452812604044988	314694456327642	303614096299309	34358595309026	275128160347328
ENSMUSG00000038781	300293750497576	276124398074749	235531041584606	299502288066224	330436333361261	394261437632007	32407443752446	27064973005231	337068624145988	-0.321595778712695	0.0370260072026293	0.99974619035362	Stap2	17	55997077	56005584	-	2569	protein_coding	signal transducing adaptor family member 2 [Source:MGI Symbol;Acc:MGI:2147039]	-	265	252	316	256	455	370	280	403654484020534	371166070707965	316600531659817	402590601209721	444172106224548	529965731597289	435620453793749
ENSMUSG00000040447	163178490836418	162168297281995	16472265882974	215267269547598	202619202214927	263196148905691	168981670994897	163356482316051	212516072915778	-0.379248256504322	0.037053590683363	0.99974619035362	Spns2	11	72451638	72489904	-	4083	protein_coding	spinster homolog 2 [Source:MGI Symbol;Acc:MGI:2384936]	-	144	148	221	184	279	247	146	138010180454272	137155797048561	139316179194165	182064894483826	171367638699486	22260132336778	142918290198241
ENSMUSG00000115008	151846651195001	133679272083807	14534352249683	182509206790355	167759984629563	20458971898742	181713166754787	143623148591879	184143019290531	-0.355677395333349	0.0371442602480527	0.99974619035362	4933429O19Rik	14	48878586	48887112	+	2989	processed_transcript	RIKEN cDNA 4933429O19 gene [Source:MGI Symbol;Acc:MGI:1914020]	-	134	122	195	156	231	192	157	175431224560663	154442117856943	167918040555501	210856238111634	193816190902018	236366259328257	209936558440465
ENSMUSG00000089887	184708986155113	208189030294454	196772768918785	176659552726562	27596880588413	283442006513821	293981811182903	196556928456117	257513044076854	-0.391664312459585	0.0373024942598845	0.99974619035362	4930428N03Rik	14	24617557	24788520	+	4882	lincRNA	RIKEN cDNA 4930428N03 gene [Source:MGI Symbol;Acc:MGI:1921121]	-	163	190	264	151	380	266	254	130652535088578	147260970631722	139185762592237	1249588278935	195204493536935	200490606724058	207945859595175
ENSMUSG00000004814	339955189242538	164359760758779	141616765509731	467972325103475	435740219817048	106557145305948	34722261163335	113324015064255	339373075464955	173899969762202	0.0373085486091538	0.99974619035362	Ccl24	5	135569937	135573049	-	1295	protein_coding	chemokine (C-C motif) ligand 24 [Source:MGI Symbol;Acc:MGI:1928953]	-	3	15	19	4	6	1	3	0.0906524399605523	0.438281685810242	0.377635221906244	0.124789485341189	0.11619447316976	0.0284145249811841	0.092590370584347
ENSMUSG00000070564	702574057767913	745097582106466	648455715755085	107633634773799	900529787621899	852457162447582	104166783490005	698709118543155	967747783176881	-0.470123324460609	0.0373257259803804	0.99974619035362	Ntn5	7	45684022	45694556	+	2216	protein_coding	netrin 5 [Source:MGI Symbol;Acc:MGI:2685330]	-	62	68	87	92	124	80	90	109483820764632	11611036477873	101050428168504	167728105635709	140331742641396	13284046877485	162325627130049
ENSMUSG00000045594	529196911254218	568684772225376	749823505804156	484351356482096	477135540699668	582867584823534	435185673247132	61590172976125	494885038813108	0.318929816251013	0.0374157259117658	0.99974619035362	Glb1	9	114401076	114474898	+	3008	protein_coding	galactosidase, beta 1 [Source:MGI Symbol;Acc:MGI:88151]	-	467	519	1006	414	657	547	376	607529065300792	652861951333096	860812986497057	556045435305615	547761528645442	66914411530241	499602207944706
ENSMUSG00000066364	113318396414179	112860369054362	175902929791035	11582315046311	784332395670686	628687157305092	113426053133561	134027231753192	926377897235622	0.547017762742244	0.0374407473995235	0.99974619035362	Serpina3b	12	104127996	104139545	+	2070	protein_coding	serine (or cysteine) peptidase inhibitor, clade A, member 3B [Source:MGI Symbol;Acc:MGI:2182835]	-	100	103	236	99	108	59	98	189041722623052	188277625319804	293447435847919	193220241161439	130845080656382	104879796192627	189221319337512
ENSMUSG00000099988	951874529879108	690310995186873	812433023187406	889147417696602	123459728948164	12147514564878	116898279249895	818206182751129	112686973904125	-0.467092579692457	0.0375673162339184	0.99974619035362	1700054A03Rik	19	53076218	53084392	+	814	lincRNA	RIKEN cDNA 1700054A03 gene [Source:MGI Symbol;Acc:MGI:1925707]	-	84	63	109	76	170	114	101	403815414369733	29285185370048	34465989750534	377204580690412	523755390424297	515336157613294	495919636387374
ENSMUSG00000022462	123517052091456	131378235433184	170238259170645	123310707664766	116270015321182	120835802776945	114583461839006	141711182231762	118749996900475	0.257264464694336	0.0376295860578424	0.99974619035362	Slc38a2	15	96687392	96699730	-	8838	protein_coding	solute carrier family 38, member 2 [Source:MGI Symbol;Acc:MGI:1915010]	-	1090	1199	2284	1054	1601	1134	990	482614662541743	513330440496336	665167105352397	481808418835565	45429852200818	472138293399166	44770869958385
ENSMUSG00000096105	793228774899256	241060982446209	462117866400176	163790313786216	871480439634096	127868574367137	81018609381115	26083390877877	11495638537447	121373513911048	0.0376385004983744	0.99974619035362	Bhmt-ps1	4	26368984	26370207	-	1224	processed_pseudogene	betaine-homocysteine methyltransferase, pseudogene 1 [Source:MGI Symbol;Acc:MGI:1888909]	-	7	22	62	14	12	12	7	0.223792039281701	0.680100502654347	13037638444639	0.462098318879851	0.245869024109214	0.360753037751308	0.228576173569473
ENSMUSG00000087184	521264623505226	372548791053233	648455715755085	737056412037973	748020710685932	703277159019255	87963061613782	514089710104515	766996224470245	-0.561720335791038	0.0376625984013731	0.99974619035362	Gm11650	11	107793866	107795982	+	1145	processed_transcript	predicted gene 11650 [Source:MGI Symbol;Acc:MGI:3650132]	-	46	34	87	63	103	66	76	157210068368271	112358326790247	195570086306904	222291488243688	225598250418463	212103882108455	265290954087669
ENSMUSG00000111045	0	219146347678372	0	584965406379343	145246739939016	852457162447582	57870435272225	0.730487825594574	540343415372048	-298387624286288	0.0377353993764051	0.99974619035362	Gm47598	10	40180657	40183692	-	3036	lincRNA	predicted gene, 47598 [Source:MGI Symbol;Acc:MGI:6096649]	-	0	2	0	5	2	8	5	0	0.0249264287713774	0	0.0665358957167488	0.0165208435172199	0.0969612907790077	0.0658237428122142
ENSMUSG00000114011	0	0	0	818951568931081	0	213114290611896	2314817410889	0	315886900157969	-411407390058297	0.0377578718361892	0.99974619035362	Gm47955	1	82960286	82960924	+	639	protein_coding	predicted gene, 47955 [Source:MGI Symbol;Acc:MGI:6097226]	-	0	0	0	7	0	2	2	0	0	0	0.442573037800421	0	0.115169983883047	0.125096014508847
ENSMUSG00000034708	103006422340489	153073723853343	184698076280586	134542043467249	10915292506417	107196488177783	112268644428117	14692607415814	11579002528433	0.34550000028807	0.0377756855655353	0.99974619035362	Grn	11	102430315	102437048	+	3474	protein_coding	granulin [Source:MGI Symbol;Acc:MGI:95832]	-	909	1397	2478	1150	1503	1006	970	102391069815548	152159273080905	183594704034384	133738299542577	108500853799906	10655610451853	111597960093578
ENSMUSG00000028356	203973113545523	175317078142698	134163251535535	257384778806911	334067501859737	255737148734275	37037078574224	171151147741252	304390053785791	-0.850268673206356	0.0378447637097352	0.99974619035362	Ambp	4	63143275	63154799	-	1409	protein_coding	alpha 1 microglobulin/bikunin [Source:MGI Symbol;Acc:MGI:88002]	-	18	16	18	22	46	24	32	0.49990735166323	0.429675728885177	0.328813903949593	0.630811291229679	0.818749085252259	0.626773198307453	0.907722961205427
ENSMUSG00000031574	328963304790363	281274337245191	376476990836659	245919456841876	335665215999066	256056820170192	240278047250278	328904877624071	269479885065353	0.287094624584981	0.0379395152840086	0.99974619035362	Star	8	25806555	25815982	+	4113	protein_coding	steroidogenic acute regulatory protein [Source:MGI Symbol;Acc:MGI:102760]	-	2903	2567	5051	2102	4622	2403	2076	276195334306752	236156004259662	31608749920966	206472289176025	281822212988438	214983549893197	201735800377964
ENSMUSG00000000903	679910378485077	799884169026059	10360384424133	479671633231062	63908565573167	681965729958066	48611165628669	838610996641478	571708668801872	0.55473459600419	0.038014490106742	0.99974619035362	Vpreb3	10	75943057	75949657	+	859	protein_coding	pre-B lymphocyte gene 3 [Source:MGI Symbol;Acc:MGI:98938]	-	60	73	139	41	88	64	42	273329242721572	321559636539164	416495485075875	19283171490659	256917387707137	274155509946512	195420654097114
ENSMUSG00000114003	109918844521754	149019516421293	173666875598776	126352527777938	973153157591407	105491573852888	960649225518935	144201745513941	106306084985465	0.450505541705203	0.038052583452838	0.99974619035362	Gm9616	13	3298887	3299667	+	781	processed_pseudogene	predicted gene 9616 [Source:MGI Symbol;Acc:MGI:3780024]	-	97	136	233	108	134	99	83	486013924269944	658900303072129	767880340197322	558676613950662	430286532845677	466438434726339	424757831082311
ENSMUSG00000017404	668011946861588	649001908649499	944136615111456	660191957639727	660872666722523	576687270395789	596991410268273	753716823540848	623685826256578	0.27354390872119	0.0380577007984475	0.99974619035362	Rpl19	11	98026710	98030492	+	1022	protein_coding	ribosomal protein L19 [Source:MGI Symbol;Acc:MGI:98020]	-	5895	5923	12667	5643	9100	5412	5158	22571526189493	219291940015983	31901531753388	223072957481782	223302962992341	194857470559323	201718057814387
ENSMUSG00000028573	10085337280862	149019516421293	146834225291669	93594465020695	929579135609702	112950574024305	891204703192265	132235704840527	971558557312991	0.449833422886806	0.0381524431104091	0.99974619035362	Fggy	4	95557507	95926939	+	5844	protein_coding	FGGY carbohydrate kinase domain containing [Source:MGI Symbol;Acc:MGI:1922828]	-	89	136	197	80	128	106	77	0.59594723748879	0.880563204482089	0.867650218277059	0.553054016142503	0.549292604170072	0.667430158139484	0.526616974835624
ENSMUSG00000046532	526930543325935	666204896942252	736407180650603	563906651749687	493112682092959	501884154391014	557870996024249	643180873639596	529193621064477	0.285744520321758	0.0383319968260178	0.99974619035362	Ar	X	98148769	98323215	+	10048	protein_coding	androgen receptor [Source:MGI Symbol;Acc:MGI:88064]	ESR-like	465	608	988	482	679	471	482	181092864361882	228957980453525	25308475162387	193800629118025	169470510268272	172485046174844	191726325023366
ENSMUSG00000113088	226636792828359	328719521517558	596281117935711	701958487655212	18155842492377	745900017141634	13888904465334	383879144093876	116308330014199	-156881884239183	0.038430921344987	0.99974619035362	Gm36757	12	111950517	111954152	+	3556	lincRNA	predicted gene, 36757 [Source:MGI Symbol;Acc:MGI:5595916]	-	2	3	8	6	25	7	12	0.0220087944786118	0.0319220912893287	0.0579051106942853	0.0681674846105903	0.176312151709363	0.072434665060302	0.134875736677986
ENSMUSG00000024300	147313915338433	613609773499442	641002201780889	292482703189672	108935054954262	309015721387249	2314817410889	467308630206255	235478805155021	101325324922512	0.0384637642172267	0.99974619035362	Myo1f	17	33555719	33607764	+	4914	protein_coding	myosin IF [Source:MGI Symbol;Acc:MGI:107711]	-	13	56	86	25	15	29	20	0.1035228481031	0.431205913104854	0.450455569090445	0.205538237073717	0.076552626554151	0.217156590490104	0.162670641577438
ENSMUSG00000109814	113318396414179	328719521517558	596281117935711	467972325103475	944103809603604	255737148734275	81018609381115	34610634528915	119490842896524	-173071747102102	0.0384844247270044	0.99974619035362	Gm45847	7	123031415	123068305	+	2062	lincRNA	predicted gene 45847 [Source:MGI Symbol;Acc:MGI:5804962]	-	1	3	8	4	13	24	7	0.0189775153166691	0.0550509004000256	0.0998596380353436	0.0783716699887679	0.158109760411648	0.428284886719303	0.135682461905449
ENSMUSG00000012187	101986556772762	986158564552675	104349195638749	116993081275869	653610329725572	213114290611896	11574087054445	101650536288926	274864643039447	178948301545914	0.0385752850031501	0.99974619035362	Mogat1	1	78510991	78538173	+	1558	protein_coding	monoacylglycerol O-acyltransferase 1 [Source:MGI Symbol;Acc:MGI:1915643]	-	9	9	14	1	9	2	1	0.226049248553752	0.218578221999075	0.231285945988792	0.0259310628236264	0.144870195206841	0.0472359561625589	0.0256535151704599
ENSMUSG00000026237	23343589661321	165455492497171	175157578393615	25855470961967	233121017602121	241884719844501	237268784616123	191349655834665	242707307920604	-0.345898431323165	0.0387101012714847	0.99974619035362	Nmur1	1	86386303	86426228	-	1695	protein_coding	neuromedin U receptor 1 [Source:MGI Symbol;Acc:MGI:1341898]	-	206	151	235	221	321	227	205	475582131922843	337084728620507	356850920374531	526757031817427	474940624624419	492795034577804	483390926860954
ENSMUSG00000110397	0	876585390713489	119256223587142	116993081275869	217870109908524	0	0	689715875528303	0.837157977960982	29447708147495	0.0387405049954405	0.99974619035362	Gm45540	8	56311304	56314909	+	3606	TEC	predicted gene 45540 [Source:MGI Symbol;Acc:MGI:5791376]	-	0	8	16	1	3	0	0	0	0.0839452443149216	0.114204422423116	0.0112037148860815	0.0208640935600165	0	0
ENSMUSG00000086046	518998255576942	534717088335228	510565707232452	531148588992444	649252927527401	665982158162174	633102561878142	521427017048208	61987155914004	-0.251463598556687	0.03879208942215	0.99974619035362	1700095A21Rik	4	146519039	146546873	-	1069	antisense	RIKEN cDNA 1700095A21 gene [Source:MGI Symbol;Acc:MGI:1914774]	-	458	488	685	454	894	625	547	167654719878401	172732456604079	1649307097004	171579705604876	209731567544163	215135698378353	204514430492613
ENSMUSG00000091561	812492902289667	974105515430365	101144184629845	849369770062807	81773914585666	730982016798802	751158249833481	93268008800616	787312295637937	0.245622453041178	0.0387966855952959	0.99974619035362	Gm6665	18	31819862	31820413	-	258	protein_coding	predicted gene 6665 [Source:MGI Symbol;Acc:MGI:3643253]	-	717	889	1357	726	1126	686	649	108749548178259	130380873952835	135378221131002	113685397706614	109451740918572	978395796803664	100540103242206
ENSMUSG00000023143	377350260059218	352825619762179	472552785964051	339279935700019	324626463763701	331392721901498	315972576586349	400909555261816	327817924487892	0.295385550856488	0.0388453100783898	0.99974619035362	Nagpa	16	5195289	5204012	-	2370	protein_coding	N-acetylglucosamine-1-phosphodiester alpha-N-acetylglucosaminidase [Source:MGI Symbol;Acc:MGI:1351598]	-	333	322	634	290	447	311	273	54982426084935	514090239566844	688540631227368	494353282910163	473002206128081	482861091288903	460392920738919
ENSMUSG00000086685	113318396414179	175317078142698	0	0	0	106557145305948	11574087054445	622163059280386	0.555745039625995	354776306390097	0.0388725831129446	0.99974619035362	Gm15015	X	135519591	135549316	+	636	processed_transcript	predicted gene 15015 [Source:MGI Symbol;Acc:MGI:3709319]	-	1	16	0	0	0	1	1	0.0615277304763707	0.951907393080526	0	0	0	0.0578566192620022	0.0628430450244913
ENSMUSG00000006221	373950708166792	435005500141569	435285216093069	370868067644504	557021247666126	725654159533504	511574647806469	414747141467143	541279530662651	-0.384407705231148	0.038935297099088	0.99974619035362	Hspb7	4	141420779	141425311	+	2769	protein_coding	heat shock protein family, member 7 (cardiovascular) [Source:MGI Symbol;Acc:MGI:1352494]	-	330	397	584	317	767	681	442	466357532408114	542499551944945	54284838840405	462513141701319	694666566708569	904970296434863	637989673995117
ENSMUSG00000081559	974538209161943	134775003822199	573920576013122	203567961420012	893267450624948	148114431975267	150463131707785	965402941132351	14786806754139	-0.618734620091514	0.0389478564145626	0.99974619035362	Gm12411	4	45550017	45550499	+	483	processed_pseudogene	predicted gene 12411 [Source:MGI Symbol;Acc:MGI:3649918]	-	86	123	77	174	123	139	130	69675377766782	963584517933533	410329041651751	145542519316408	638648607965673	105895581143645	107574802538819
ENSMUSG00000040340	962073185556384	808650022933194	754295614188674	86457887062867	102253704917067	106876816741866	106944564383072	84167294089275	100633243276218	-0.260006309371618	0.039000957568337	0.99974619035362	Tex45	8	3470862	3487181	+	1620	protein_coding	testis expressed 45 [Source:MGI Symbol;Acc:MGI:1923656]	-	849	738	1012	739	1408	1003	924	205078762092241	172374563763665	160788194839834	184296545399606	217967443002895	227822223951761	227966637106621
ENSMUSG00000077192	0	0	0	233986162551737	145246739939016	426228581223791	2314817410889	0	259235806200861	-384423461009782	0.0392843253766564	0.99974619035362	Snora17	2	26639190	26639321	-	132	snoRNA	small nucleolar RNA, H/ACA box 17 [Source:MGI Symbol;Acc:MGI:4360060]	-	0	0	0	2	2	4	2	0	0	0	0.612130240594089	0.379979400896058	111505484395859	0.605578433872371
ENSMUSG00000100270	226636792828359	252018299830128	253419475122677	444573708848301	443002556813999	415572866693196	30092626341557	244024855927055	401018848942767	-0.718378592095622	0.0393859229416074	0.99974619035362	Gm21803	Y	89846231	89846923	+	693	unprocessed_pseudogene	predicted gene, 21803 [Source:MGI Symbol;Acc:MGI:5433967]	-	20	23	34	38	61	39	26	112934016112473	125581722095797	126279933322184	221532848976908	220749937663424	207081613878024	149952755054111
ENSMUSG00000109193	226636792828359	219146347678372	447210838451783	116993081275869	72623369969508	117212859836543	81018609381115	297664659652838	969619801157586	-164592112227902	0.0394510792850358	0.99974619035362	Gm39027	7	67832291	67849632	-	2942	lincRNA	predicted gene, 39027 [Source:MGI Symbol;Acc:MGI:5621912]	-	2	2	6	10	10	11	7	0.0266020642984172	0.0257228544357246	0.0524924983758188	0.137323575388205	0.0852435093784495	0.137581546008487	0.0950976330554165
ENSMUSG00000047842	241368184362202	292560374150627	257146232109775	208247684671046	238204653499986	157704575052803	216435427918122	263691596874202	205148085285489	0.358260730778915	0.0395118210791013	0.99974619035362	Diras2	13	52504380	52531279	-	4786	protein_coding	DIRAS family, GTP-binding RAS-like 2 [Source:MGI Symbol;Acc:MGI:1915453]	-	213	267	345	178	328	148	187	174154588219243	211091331792977	185538936225353	15025712633722	171872003146633	11378871412231	156164835579875
ENSMUSG00000108737	0	0	0	233986162551737	580986959756064	0	34722261163335	0	290548933485288	-403809709404427	0.0396381806791331	0.99974619035362	BC060293	7	34250252	34251355	-	1104	TEC	cDNA sequence BC060293 [Source:MGI Symbol;Acc:MGI:3039599]	-	0	0	0	2	8	0	3	0	0	0	0.0731894852884237	0.181729278689419	0	0.108609175640153
ENSMUSG00000029763	100513417619377	111435917794452	117169239674367	107984614017627	960080950996896	75549016021917	828704633098262	109706191696066	906030471122649	0.276588208810081	0.039688326611681	0.99974619035362	Exoc4	6	33249085	33973979	+	12640	protein_coding	exocyst complex component 4 [Source:MGI Symbol;Acc:MGI:1096376]	-	887	1017	1572	923	1322	709	716	274602544692215	3044428029733	320106231946793	295013844909104	262294008599548	206399827405847	226402013220512
ENSMUSG00000101925	226636792828359	438292695356744	223605419225892	350979243827606	18155842492377	106557145305948	6944452232667	296178302470332	981645042347871	-177727379913433	0.0397248704508522	0.99974619035362	Gm28156	11	101339660	101347939	-	1136	antisense	predicted gene 28156 [Source:MGI Symbol;Acc:MGI:5578862]	-	2	4	3	3	25	10	6	0.0688937263784714	0.13323351716532	0.0679722404144626	0.106691714469744	0.551906700245155	0.323915579671069	0.211099524483678
ENSMUSG00000093827	215304953186941	252018299830128	245965961148481	304182011317259	254181794893278	372950008570817	868056529083375	237763071388517	449842585966182	-0.906949884723847	0.0397358052611686	0.99974619035362	Gm10410	14	4938879	4967273	+	384	unprocessed_pseudogene	predicted gene 10410 [Source:MGI Symbol;Acc:MGI:3704422]	-	19	23	33	26	35	35	75	193620076842829	226635764094758	221192999015397	273545701265484	228581358351535	335387589784419	780628449913603
ENSMUSG00000020591	793228774899256	109573173839186	104349195638749	210587546296564	319542827865835	170491432489516	127314957598895	977484156559537	206984191062703	-10954465228165	0.039834619983344	0.99974619035362	Ntsr2	12	16653382	16660227	+	3120	protein_coding	neurotensin receptor 2 [Source:MGI Symbol;Acc:MGI:108018]	-	7	10	14	18	44	16	11	0.0877953384874366	0.12127666306074	0.115494712772608	0.233080360841595	0.353673134680177	0.188701588977607	0.140913443266455
ENSMUSG00000005892	453273585656718	657439043035117	745351397419638	175489621913803	174296087926819	170491432489516	81018609381115	618688008703824	150323937927813	-126978621930241	0.040054499472884	0.99974619035362	Trh	6	92242061	92244650	-	1384	protein_coding	thyrotropin releasing hormone [Source:MGI Symbol;Acc:MGI:98823]	-	4	6	10	15	24	16	7	0.113097215557722	0.164038954660192	0.185974145257296	0.437867729904731	0.434889718944622	0.425396645672063	0.202151182405372
ENSMUSG00000002341	622117996313845	702364044309183	600007874922809	790873229424872	786511096769771	75549016021917	685185953623144	641496638515279	754515110009239	-0.236412376737869	0.0401876027722534	0.99974619035362	Ncan	8	70093085	70120873	-	7195	protein_coding	neurocan [Source:MGI Symbol;Acc:MGI:104694]	-	549	641	805	676	1083	709	592	298586080389875	337100241818534	287974308150186	379580303187573	377486693776907	362598167951342	328855602060615
ENSMUSG00000060703	497467760258248	590599406993213	630567282217014	438724054784508	494565149492349	477376010970646	502315378162913	572878149822825	478245148352604	0.262168542343003	0.0402021467781218	0.99974619035362	Cd302	2	60251993	60284488	-	1354	protein_coding	CD302 antigen [Source:MGI Symbol;Acc:MGI:1913455]	-	439	539	846	375	681	448	434	126874360856164	15062669035154	16082011197381	111892344569451	126134077937033	121750153715537	128110699112557
ENSMUSG00000047045	636849387847689	104751954190262	148548533505734	724187173097627	766902786878004	91745702108421	75347306724437	105661808826922	790505012076053	0.420647026830767	0.0402110088133722	0.99974619035362	Tmem164	X	142681406	142843494	+	6851	protein_coding	transmembrane protein 164 [Source:MGI Symbol;Acc:MGI:2148020]	-	562	956	1993	619	1056	861	651	321003937521969	528002230980194	748758891479994	365026548667799	386557354033742	462444216631081	379788103776971
ENSMUSG00000042099	231056210288512	21005177424972	197965331154656	237378961908738	235081848591297	242950291297561	261342885689368	213024438564296	244188496871741	-0.197488396325469	0.0402875071913834	0.99974619035362	Kank3	17	33810520	33822918	+	3118	protein_coding	KN motif and ankyrin repeat domains 3 [Source:MGI Symbol;Acc:MGI:1098615]	-	2039	1917	2656	2029	3237	2280	2258	25589931684631	232636489041953	219250514575971	262901889156244	260357790783309	269072246502387	289442408092148
ENSMUSG00000000278	841955685357354	967531125000013	129393002592049	863408939815911	837347455748427	853522733900642	841436128858152	103447227875929	848928814580783	0.288064034109648	0.0404468809443612	0.99974619035362	Scpep1	11	88924020	88955465	-	2097	protein_coding	serine carboxypeptidase 1 [Source:MGI Symbol;Acc:MGI:1921867]	-	743	883	1736	738	1153	801	727	138649527807096	159328734223089	213078657498649	142182354596361	137890664994698	140554338056068	138563969547277
ENSMUSG00000031591	894082147707876	125680430393546	169120232074516	116408115869489	103851419056396	928112735614805	842593537563596	128069625746283	993325405609315	0.368186908870003	0.040475949497147	0.99974619035362	Asah1	8	41340197	41374773	-	3390	protein_coding	N-acylsphingosine amidohydrolase 1 [Source:MGI Symbol;Acc:MGI:1277124]	-	789	1147	2269	995	1430	871	728	910762869143502	128025226399908	172275476240386	118579920058448	105788955329115	945428359289136	858313645743353
ENSMUSG00000003378	11467821717115	118339027746321	107628741787396	11582315046311	129487468655633	141188217530381	144560347310018	113548662234955	132764795989785	-0.226259969624249	0.0405004272540894	0.99974619035362	Grik5	7	25009849	25072346	-	5168	protein_coding	glutamate receptor, ionotropic, kainate 5 (gamma 2) [Source:MGI Symbol;Acc:MGI:95818]	-	1012	1080	1444	990	1783	1325	1249	76627740367584	790738861937829	719172959365569	773927823537496	865232506552755	943416661224638	965949160561822
ENSMUSG00000104703	133715707768732	909457342865245	108821304023267	125182596965179	140889337740845	197130718816003	143518679475118	111160915359508	151680333249287	-0.44978737304042	0.0405968038256268	0.99974619035362	4921521D15Rik	3	117969130	117973526	+	1927	lincRNA	RIKEN cDNA 4921521D15 gene [Source:MGI Symbol;Acc:MGI:1918117]	-	118	83	146	107	194	185	124	23962289137471	162977709736426	195011311298756	224331279661414	252478269282467	353264650875308	257190135070653
ENSMUSG00000048996	0	0	0.745351397419638	701958487655212	0.72623369969508	426228581223791	34722261163335	0.248450465806546	387008262620465	-344465538902483	0.0407309152500573	0.99974619035362	Olfr1366	13	21535113	21542808	-	3205	protein_coding	olfactory receptor 1366 [Source:MGI Symbol;Acc:MGI:3031200]	-	0	0	1	6	1	4	3	0	0	0.00803083360487046	0.075632940803513	0.00782484881720432	0.0459242556638171	0.0374117097992915
ENSMUSG00000032047	123970325677112	137185613646661	164275447991288	124246652314973	115035418031701	115721059802259	126273289763995	141810462438354	120319104978232	0.239533827948917	0.0407824371415456	0.99974619035362	Acat1	9	53580522	53610382	-	3758	protein_coding	acetyl-Coenzyme A acetyltransferase 1 [Source:MGI Symbol;Acc:MGI:87870]	-	1094	1252	2204	1062	1584	1086	1091	113917004847714	12606060466056	150953600411804	114170922894414	105706669737301	106336709680117	116033211041548
ENSMUSG00000086765	679910378485077	767012216874303	447210838451783	350979243827606	0	106557145305948	0	631377811270388	114384097283388	255651225609609	0.0408363488732522	0.99974619035362	Gm11827	4	11122805	11126998	+	1368	lincRNA	predicted gene 11827 [Source:MGI Symbol;Acc:MGI:3649801]	-	6	7	6	3	0	1	0	0.171629985013034	0.193617128746094	0.112889568875482	0.0885977979807234	0	0.0268982528147905	0
ENSMUSG00000067455	0	109573173839186	0	818951568931081	508363589786556	106557145305948	11574087054445	0.365243912797287	387403293642009	-34760534567765	0.0409683639146684	0.99974619035362	Hist1h4j	13	21735064	21735837	+	774	protein_coding	histone cluster 1, H4j [Source:MGI Symbol;Acc:MGI:2448436]	-	0	1	0	7	7	1	1	0	0.0488867168927014	0	0.365380066091045	0.226809409837182	0.0475410979982344	0.0516384711053959
ENSMUSG00000063011	4419417460153	580737821347686	116274817997464	386077168210367	203345435914622	767211446202824	173611305816675	728475915779208	382561339036122	0.943917339288433	0.0410974217098245	0.99974619035362	Msln	17	25748614	25754327	-	2114	protein_coding	mesothelin [Source:MGI Symbol;Acc:MGI:1888992]	-	39	53	156	33	28	72	15	0.72191760961963	0.948642810015326	189936432628341	0.630662092721819	0.332167423299866	125324990976613	0.283596333743447
ENSMUSG00000036136	917879010954854	142445125990942	96895681664553	947643958334536	806119406661539	586064299182713	752315658538925	110376236250327	773035830679428	0.51090148808431	0.0411863167570613	0.99974619035362	Fam110c	12	31073861	31080251	+	3088	protein_coding	family with sequence similarity 110, member C [Source:MGI Symbol;Acc:MGI:1918813]	-	81	130	130	81	111	55	65	102644513057666	159293440859573	108356438519083	105973065615803	0.901466674535144	0.655383595137577	0.841299054829168
ENSMUSG00000021185	974538209161943	118339027746321	147579576689088	643461947017278	871480439634096	93770287869234	103009374784561	121124141783868	87068475329733	0.482941687975571	0.0412254340450259	0.99974619035362	Dglucy	12	100779057	100896981	+	4599	protein_coding	D-glutamate cyclase [Source:MGI Symbol;Acc:MGI:2444813]	-	86	108	198	55	120	88	89	0.731750542756158	0.888571089039944	110812931013584	0.48315563673767	0.654367657120414	0.704092034541366	0.77346547522642
ENSMUSG00000024292	793228774899256	975201247168756	909328704851959	78385364454832	54467527477131	618031442774497	60185252683114	892586242306657	637103222231317	0.495596385719622	0.041307645885699	0.99974619035362	Cyp4f14	17	32905071	32917342	-	2405	protein_coding	cytochrome P450, family 4, subfamily f, polypeptide 14 [Source:MGI Symbol;Acc:MGI:1927669]	-	70	89	122	67	75	58	52	113896655335053	1400253796204	130566995752199	112550516586572	0.782078184796461	0.887407472489288	0.864176792120572
ENSMUSG00000112552	103119740736903	105190246885619	119256223587142	134542043467249	139436870341455	145983289069148	150463131707785	109188737069888	142606333646409	-0.379210077345453	0.0413764754037022	0.99974619035362	Gm36065	10	52594012	52600673	+	1574	lincRNA	predicted gene, 36065 [Source:MGI Symbol;Acc:MGI:5595224]	-	91	96	160	115	192	137	130	226237543141705	230780089707452	261639864839744	295175891112397	305914801026357	320277188661803	330105652009208
ENSMUSG00000021638	291228278784441	367070132361273	476279542951149	32992048919795	309375556070104	259999434546513	285879950244792	378192651365621	296293857514839	0.356874388871702	0.0414462609688377	0.99974619035362	Ocln	13	100496507	100552718	-	4222	protein_coding	occludin [Source:MGI Symbol;Acc:MGI:106183]	-	257	335	639	282	426	244	247	238200630076356	300232989652027	389557249374862	269847656038304	253043601032534	212658019979975	233826139957067
ENSMUSG00000026694	393214835557203	458015866647798	382365266876275	367358275206228	362390616147845	295163292497475	319444802702682	411198656360425	336089246638557	0.287827576878319	0.041513853458401	0.99974619035362	Mettl13	1	162532127	162548551	-	9740	protein_coding	methyltransferase like 13 [Source:MGI Symbol;Acc:MGI:1918699]	-	347	418	513	314	499	277	276	139411477354119	162386214473609	135564841211005	13024422080156	128482973194156	10464801158753	113256845497116
ENSMUSG00000013707	169977594621269	295847569365803	521745978193747	222286854424151	167033750929868	149180003428327	16203721876223	32919038072694	175134456886144	0.934719128834028	0.0415476895870488	0.99974619035362	Tnfaip8l2	3	95139521	95142360	-	1122	protein_coding	tumor necrosis factor, alpha-induced protein 8-like 2 [Source:MGI Symbol;Acc:MGI:1917019]	-	15	27	70	19	23	14	14	0.523150221697483	0.910547780413258	160580884068867	0.684145563016923	0.514089777682903	0.459140229865301	0.498711651424305
ENSMUSG00000053279	136673317915142	201877615481316	216845082051295	166247168493009	146590272283452	149840657729224	146250164019967	185132005149251	152232065631413	0.28242439956681	0.0415833784405224	0.99974619035362	Aldh1a1	19	20492715	20643462	+	4934	protein_coding	aldehyde dehydrogenase family 1, subfamily A1 [Source:MGI Symbol;Acc:MGI:1353450]	-	12061	18424	29093	14210	20185	14062	12636	956559928713462	141291687667632	151767235472866	116354371188401	102596748615269	104871653854805	102358710978343
ENSMUSG00000073094	317291509959703	241060982446209	238512447174284	701958487655212	108935054954262	191802861550706	173611305816675	265621646526732	136136267771791	0.966175747037531	0.0417210305675173	0.99974619035362	Smim9	X	75146056	75163770	-	806	protein_coding	small integral membrane protein 9 [Source:MGI Symbol;Acc:MGI:3588243]	-	28	22	32	6	15	18	15	13594116927087	103280771122695	102188870287285	0.300748852698833	0.466724078023695	0.821764984257322	0.743824627212961
ENSMUSG00000103182	0	109573173839186	0	0	36311684984754	532785726529739	6944452232667	0.365243912797287	397586949910995	-350963066263966	0.0418486708606999	0.99974619035362	Gm37091	1	39081252	39083338	-	2087	TEC	predicted gene, 37091 [Source:MGI Symbol;Acc:MGI:5610319]	-	0	1	0	0	5	5	6	0	0.0181304834091763	0	0	0.0600829910377093	0.0881571869924135	0.114906113949908
ENSMUSG00000024899	159778938943993	231199396800683	345843048402712	18718893004139	148877908437491	22377000514249	140046453358785	245607128049129	174970824245039	0.497259673642914	0.0419561775585866	0.99974619035362	Papss2	19	32620005	32667187	+	3635	protein_coding	3'-phosphoadenosine 5'-phosphosulfate synthase 2 [Source:MGI Symbol;Acc:MGI:1330223]	-	141	211	464	160	205	210	121	151789842041238	219639209975644	328550571402337	177829307858971	141433873290885	212581294872985	133043999254601
ENSMUSG00000110637	113318396414179	109573173839186	0.745351397419638	584965406379343	653610329725572	532785726529739	34722261163335	0.991422366651098	529646018567001	-245890371415887	0.0419931995392069	0.99974619035362	Gm7807	8	20381081	20381658	+	578	processed_pseudogene	predicted gene 7807 [Source:MGI Symbol;Acc:MGI:3643361]	-	1	1	1	5	9	5	3	0.0677017933961449	0.0654642195068355	0.0445308333972488	0.349486123522577	0.390497861820517	0.318311503898213	0.207447283575656
ENSMUSG00000082936	453273585656718	438292695356744	96895681664553	245685470679324	145246739939016	106557145305948	127314957598895	620174365886331	156201078380796	-128316452570352	0.0422060811095224	0.99974619035362	Gm16166	10	120928186	120928972	+	787	processed_pseudogene	predicted gene 16166 [Source:MGI Symbol;Acc:MGI:3801807]	-	4	4	13	21	20	10	11	0.198890147816883	0.192316741422876	0.425164780364584	107803368928006	0.637322502138243	0.467557939652267	0.55864033416943
ENSMUSG00000042724	375083892130934	378027449745192	338389534428516	301842149691741	288314778778947	280245292154643	332176298462572	363833625434881	300644629771976	0.27476265417867	0.042206312187115	0.99974619035362	Map3k9	12	81721010	81781175	-	5902	protein_coding	mitogen-activated protein kinase kinase kinase 9 [Source:MGI Symbol;Acc:MGI:2449952]	-	331	345	454	258	397	263	287	219460720246758	221182989018266	197990936181614	176607145659711	1686923121362	163970874122612	194355586147246
ENSMUSG00000061778	12011750019903	153402443374861	203480931495561	912546033951776	14016310404115	980325736814719	12847236630434	159000291689817	114480661855535	0.47534826918003	0.0422678684817744	0.99974619035362	Mospd2	X	164936169	164980375	-	7914	protein_coding	motile sperm domain containing 2 [Source:MGI Symbol;Acc:MGI:1924013]	-	106	140	273	78	193	92	111	0.524128566817666	0.669366267689301	0.88788202237623	0.398186312683645	0.611596867401313	0.427761752117548	0.560584736738563
ENSMUSG00000015879	103119740736903	118339027746321	108821304023267	101783980710006	733496036692031	703277159019255	775463832647815	110093357502164	80751920886479	0.452759890573905	0.0423514207076955	0.99974619035362	Fam184b	5	45529705	45639614	-	8598	protein_coding	family with sequence similarity 184, member B [Source:MGI Symbol;Acc:MGI:2442958]	-	91	108	146	87	101	66	67	0.414163634455737	0.475289420620458	0.437063034278557	0.40879877198084	0.294596730213204	0.282459810437521	0.311452411558923
ENSMUSG00000056124	300293750497576	336389643686301	399508349016926	318221181070363	294850882076202	242950291297561	248842871670568	345397247733601	276216306528673	0.32545494247864	0.0423582351123537	0.99974619035362	B4galt6	18	20684599	20746404	-	5808	protein_coding	UDP-Gal:betaGlcNAc beta 1,4-galactosyltransferase, polypeptide 6 [Source:MGI Symbol;Acc:MGI:1928380]	-	265	307	536	272	406	228	215	178544829450543	200006265403064	237534580460311	189203892547264	175308678140682	144450286603726	147953821912
ENSMUSG00000021048	469138161154703	500749404445081	602243929115068	471482117541751	434287752417658	410245009427899	42939862971991	524043831571617	436353377276804	0.268340103649936	0.0423658901983085	0.99974619035362	Mthfd1	12	76255298	76319803	+	4442	protein_coding	methylenetetrahydrofolate dehydrogenase (NADP+ dependent), methenyltetrahydrofolate cyclohydrolase, formyltetrahydrofolate synthase [Source:MGI Symbol;Acc:MGI:1342005]	-	414	457	808	403	598	385	371	364711786252821	389286621473493	468189282677099	366533996832994	337618797716471	318927775607696	333817954340362
ENSMUSG00000071738	38528254780821	328719521517558	342861642813034	59666471450693	421215545823146	745900017141634	451389395123355	352287904046267	553792418148767	-0.648133540291656	0.0424404198118368	0.99974619035362	Cldn34b3	X	76264304	76267738	+	1077	protein_coding	claudin 34B3 [Source:MGI Symbol;Acc:MGI:3648293]	-	34	30	46	51	58	70	39	12353534297317	105399216921869	109933686013561	191312013912693	135056745276705	239162181016187	144731558847491
ENSMUSG00000043460	588122477389591	528142697904877	555286791077631	580285683128309	706625389803313	684096872864185	658565553397921	5571839887907	657393374798432	-0.24066135575896	0.0424518573364496	0.99974619035362	Elfn2	15	78667331	78718771	-	8112	protein_coding	leucine rich repeat and fibronectin type III, extracellular 2 [Source:MGI Symbol;Acc:MGI:3608416]	-	519	482	745	496	973	642	569	250361432280108	224828275366449	236383409383498	247025339695366	300807657380955	291217356066403	280348773491654
ENSMUSG00000034818	380749811951643	386793303652327	365967536133042	348639382202089	456800997108205	551966012684809	537037639326248	377836883912337	473611007830338	-0.326709611384288	0.0426034574280734	0.99974619035362	Celf5	10	81459227	81482709	-	6668	protein_coding	CUGBP, Elav-like family member 5 [Source:MGI Symbol;Acc:MGI:2442333]	-	336	353	491	298	629	518	464	197184011575862	20031383567573	189528516143858	180554552669534	236569658800224	285854041731075	278122884806651
ENSMUSG00000111837	0	0	149070279483928	350979243827606	871480439634096	319671435917843	34722261163335	0.496900931613092	472338432753224	-303201194314261	0.0426855679920449	0.99974619035362	Gm47135	9	122682742	122683641	+	886	transcribed_unprocessed_pseudogene	predicted gene, 47135 [Source:MGI Symbol;Acc:MGI:6095892]	-	0	0	2	3	12	3	3	0	0	0.0581011776605188	0.136796600042471	0.339665559266003	0.124594164279797	0.135332426531297
ENSMUSG00000112249	0	0	0	584965406379343	145246739939016	426228581223791	0	0	289110181885538	-400097961579378	0.0427516417328552	0.99974619035362	Gm30262	10	111599177	111611338	+	791	lincRNA	predicted gene, 30262 [Source:MGI Symbol;Acc:MGI:5589421]	-	0	0	0	5	2	4	0	0	0	0	0.255376712257964	0.0634099632342348	0.186077420230763	0
ENSMUSG00000028080	914479459062428	955478075877703	120970531801207	945304096709019	893267450624948	733113159704921	834491676625485	10265542843174	851544095916093	0.271576763455055	0.0429308760077318	0.99974619035362	Lrba	3	86224680	86782692	+	19324	protein_coding	LPS-responsive beige-like anchor [Source:MGI Symbol;Acc:MGI:1933162]	-	807	872	1623	808	1230	688	721	163419740853127	170746295068087	216177331944518	168928179830271	159629102487798	131009134636906	1491257263209
ENSMUSG00000024677	124650236055597	186274395526616	842247079084191	222286854424151	18155842492377	138524288897732	16203721876223	384390570222135	176101696751971	114856485589486	0.0429826288594891	0.99974619035362	Ms4a6b	19	11516512	11531256	+	4485	protein_coding	membrane-spanning 4-domains, subfamily A, member 6B [Source:MGI Symbol;Acc:MGI:1917024]	-	11	17	113	19	25	13	14	0.0959750284086264	0.14342283631531	0.648492051841228	0.171150796366775	0.139791752838015	0.106657419856908	0.124761309453304
ENSMUSG00000041536	806826982468958	118667747267839	153542387868446	112313358024834	841704857946598	779998303639538	89236211189771	11763094446106	909299713433046	0.373852613387306	0.0429971461058787	0.99974619035362	Serpina3a	12	104112724	104121896	+	1864	protein_coding	serine (or cysteine) peptidase inhibitor, clade A, member 3A [Source:MGI Symbol;Acc:MGI:1921319]	-	712	1083	2060	960	1159	732	771	149472774930665	219843880587832	284452643290967	208071738433699	15593425049433	14450249361944	165319013873549
ENSMUSG00000085197	311625590138994	258592690260479	260127637699454	361508621142434	345687241054858	318605864464784	320602211408127	276781972699642	336600984517551	-0.285459964720766	0.0429978778555465	0.99974619035362	1700125H03Rik	8	68368434	68375710	+	785	antisense	RIKEN cDNA 1700125H03 gene [Source:MGI Symbol;Acc:MGI:1920859]	-	275	236	349	309	476	299	277	137085351086844	11375596502533	11443119458038	159029097155106	152069208389179	140156001851457	141034202905155
ENSMUSG00000113508	0	219146347678372	0	467972325103475	217870109908524	532785726529739	81018609381115	0.730487825594574	507203563838222	-289423510677108	0.0431618008010151	0.99974619035362	Gm9742	13	8013696	8038218	-	2786	transcribed_processed_pseudogene	predicted gene 9742 [Source:MGI Symbol;Acc:MGI:3780137]	-	0	2	0	4	3	5	7	0	0.0271631865577537	0	0.0580051627842209	0.0270049969050322	0.0660387829336565	0.100422554360745
ENSMUSG00000094772	339955189242538	252018299830128	372675698709819	198888238168977	239657120899376	159835717958922	104166783490005	321549729260829	17563696512932	0.859126814234577	0.0432062500296906	0.99974619035362	Rpl29-ps2	13	4609334	4615025	+	1323	transcribed_processed_pseudogene	ribosomal protein L29, pseudogene 2 [Source:MGI Symbol;Acc:MGI:3648624]	-	30	23	50	17	33	15	9	0.887338698026571	0.657809020501792	0.972744584414581	0.519130861637617	0.625544319842491	0.417197390596751	0.271892358065146
ENSMUSG00000083249	0	0	0.745351397419638	116993081275869	0	106557145305948	57870435272225	0.248450465806546	440317221764399	-364143246792667	0.0433678310768291	0.99974619035362	Gm14623	X	55862223	55876613	+	603	unprocessed_pseudogene	predicted gene 14623 [Source:MGI Symbol;Acc:MGI:3709650]	-	0	0	1	1	0	10	5	0	0	0.0426846131071473	0.0669993298162685	0	0.610229019081814	0.331411083213735
ENSMUSG00000037254	628917100098696	653056116081549	848209890263549	471482117541751	550485144368871	648933014913222	633102561878142	710061035481265	576000709675496	0.304718024724326	0.0434464692271116	0.99974619035362	Itih2	2	10094593	10131396	-	3315	protein_coding	inter-alpha trypsin inhibitor, heavy chain 2 [Source:MGI Symbol;Acc:MGI:96619]	-	555	596	1138	403	758	609	547	655145046864233	680290740557187	883583079900693	491144498923728	573442216230106	675995692278605	65950505640001
ENSMUSG00000020310	124650236055597	142445125990942	134163251535535	280783395062085	290493479878032	202458576081301	219907654034455	133752871194025	248410776263968	-0.898340747024954	0.0435301549359834	0.99974619035362	Madcam1	10	79664559	79668537	+	1436	protein_coding	mucosal vascular addressin cell adhesion molecule 1 [Source:MGI Symbol;Acc:MGI:103579]	-	11	13	18	24	40	19	19	0.299754876331956	0.342547454996074	0.322631469822407	0.675218872633034	0.698569372120887	0.486865868497239	0.528826849635064
ENSMUSG00000073008	0	0	0	467972325103475	217870109908524	213114290611896	11574087054445	0	253674399042086	-381676703402769	0.0435821886839921	0.99974619035362	Gpr174	X	107255878	107296769	+	5402	protein_coding	G protein-coupled receptor 174 [Source:MGI Symbol;Acc:MGI:2685222]	-	0	0	0	4	3	2	1	0	0	0	0.0299152875817918	0.0139274197292521	0.013623402388239	0.00739877390514189
ENSMUSG00000097717	173377146513695	126009149915064	137144657125213	188358860854149	206976604413098	194999575909884	159722401351341	145510317851324	187514360632118	-0.372561729033575	0.0436007499719678	0.99974619035362	1700066J03Rik	13	58146949	58149692	+	850	processed_transcript	RIKEN cDNA 1700066J03 gene [Source:MGI Symbol;Acc:MGI:1914589]	-	153	115	184	161	285	183	138	704369458493491	511930196543454	557169787466377	765234816065034	840872062453513	792213670901872	648895103024653
ENSMUSG00000062458	226636792828359	109573173839186	0	116993081275869	580986959756064	127868574367137	4629634821778	112069988889182	609907316720277	-256906961694555	0.043608863130504	0.99974619035362	Gm8623	8	47632329	47632764	-	436	processed_pseudogene	predicted gene 8623 [Source:MGI Symbol;Acc:MGI:3644689]	-	2	1	0	1	8	12	4	0.179502920105375	0.0867851350342911	0	0.0926619171541511	0.460158540534676	10127562344211	0.366680519592445
ENSMUSG00000053519	271964151394031	306804886749721	238512447174284	456273016975888	508363589786556	479507153876765	30092626341557	272427161772679	436267506013695	-0.694723167738965	0.0436410552093102	0.99974619035362	Kcnip1	11	33629339	33993152	-	6200	protein_coding	Kv channel-interacting protein 1 [Source:MGI Symbol;Acc:MGI:1917607]	-	24	28	32	39	70	45	26	0.151477302901826	0.170882730403004	0.13284553137347	0.254132780530514	0.283145940667708	0.26707361988363	0.167608482665321
ENSMUSG00000075595	804560614540674	807554291194802	914546164633896	671540286523486	732769802992336	749096731500813	741898980189925	842220356789791	72382645030164	0.219975250894802	0.043652962304168	0.99974619035362	Zfp652	11	95712673	95835115	+	15444	protein_coding	zinc finger protein 652 [Source:MGI Symbol;Acc:MGI:2442221]	zf-C2H2	710	737	1227	574	1009	703	641	179898096179163	180567476112658	204490638632021	15015502482949	163845818591506	167496486175831	165887083808628
ENSMUSG00000041245	954140897807391	133679272083807	169045696934774	123895673071145	104577652756091	948358593222935	97222331257338	132713019599773	105132879101717	0.337972680474521	0.0436575304722401	0.99974619035362	Wnk3	X	151198078	151320152	+	10589	protein_coding	WNK lysine deficient protein kinase 3 [Source:MGI Symbol;Acc:MGI:2652875]	-	842	1220	2268	1059	1440	890	840	311160997288339	435950033312306	551285745809681	404044112154908	341044879225247	30927529291778	317057969344454
ENSMUSG00000040026	566591982070897	186274395526616	275780017045266	116993081275869	36311684984754	745900017141634	127314957598895	172904536926324	624789881063498	1502862630665	0.0439188478546575	0.99974619035362	Saa3	7	46711998	46715700	-	2606	protein_coding	serum amyloid A 3 [Source:MGI Symbol;Acc:MGI:98223]	-	5	17	37	1	5	7	11	0.0750798859995621	0.24683477393483	0.365439909068904	0.0155029147656216	0.0481171152324249	0.0988402413485932	0.16870680851548
ENSMUSG00000070424	206012844680978	183206346659119	157567285414512	204620899151494	220847668077274	19276187585846	246643795130223	182262158918203	216218559554363	-0.247590118841244	0.0439679429807137	0.99974619035362	Art5	7	102096879	102109489	-	2058	protein_coding	ADP-ribosyltransferase 5 [Source:MGI Symbol;Acc:MGI:107948]	-	1818	1672	2114	1749	3041	1809	2131	345681804216922	307413358400962	264391978043883	343346171976375	370574079865133	323447176966938	41385901074059
ENSMUSG00000058600	315705052409904	416268487415068	385346672465953	324304821296708	270376806396478	366663136997766	277893830177225	372440070763642	309809648717044	0.266100681505668	0.044046929964715	0.99974619035362	Rpl30	15	34440505	34443640	-	3020	protein_coding	ribosomal protein L30 [Source:MGI Symbol;Acc:MGI:98037]	-	2786	3799	5170	2772	3723	3441	2401	360995826225693	475986004655426	440628172873056	37082931052043	30916482923635	419264313563012	317760238748407
ENSMUSG00000090132	669711722807801	536908551812012	631312633614434	673880148149004	907065890919155	847129305182285	606482161652918	612644302744749	75863937647584	-0.310446229167363	0.0440539185403665	0.99974619035362	Cypt2	X	105499772	105500639	+	697	protein_coding	cysteine-rich perinuclear theca 2 [Source:MGI Symbol;Acc:MGI:2676331]	-	591	490	847	576	1249	795	524	331804838171253	266008267557044	312780229310725	333870060637373	449400601627915	419705363432619	300478114161292
ENSMUSG00000030650	138135125228885	118010308224803	120821461521723	116759095113317	154324661185204	180827475584193	159027956128074	125655631658471	152734797002697	-0.282314122052021	0.0441339689422338	0.99974619035362	Tmc5	7	118597297	118675086	+	4470	protein_coding	transmembrane channel-like gene family 5 [Source:MGI Symbol;Acc:MGI:1921674]	-	1219	1077	1621	998	2125	1697	1374	10671468678891	911674931282375	933392169609654	902008829696901	11922172477779	139696166256208	122855200665061
ENSMUSG00000116981	0	0	0	0	435740219817048	213114290611896	4629634821778	0	277954498151686	-396843379386775	0.044246911596266	0.99974619035362	AC034116.5	16	91133121	91133429	-	309	processed_pseudogene	EEF1A alpha lysine methyltransferase 1 (Eef1akmt1) pseudogene	-	0	0	0	0	6	2	4	0	0	0	0	0.486963892410483	0.238167054049407	0.517387399813288
ENSMUSG00000069862	373950708166792	39446342582107	260872989096873	128692389403456	167033750929868	277048577795464	196759479925565	343095707694912	192383549513588	0.827031274982961	0.0442638345136908	0.99974619035362	Rps12-ps9	8	123206623	123207021	+	399	processed_pseudogene	ribosomal protein S12, pseudogene 9 [Source:MGI Symbol;Acc:MGI:3704324]	-	33	36	35	11	23	26	17	323645114596007	341398365789031	225779137750963	111380088890052	144563591619102	239778710806133	170290476893434
ENSMUSG00000021665	130316155876306	199423176387319	295159153378177	182509206790355	122007261548773	127868574367137	159722401351341	208299495213934	148026861014402	0.504356003204223	0.0443109280839536	0.99974619035362	Hexb	13	97176331	97198357	-	1906	protein_coding	hexosaminidase B [Source:MGI Symbol;Acc:MGI:96074]	-	115	182	396	156	168	120	138	236103788407227	361310285164799	534762507588116	330665947384929	221049926397455	231669317002939	289381341852547
ENSMUSG00000058690	29689419860515	270317019861272	294637407399983	282304305118671	346413474754553	371458208536534	338194823730883	287282875288802	33459270303516	-0.22010131348313	0.0444412273389522	0.99974619035362	Ccser2	14	36874936	36968777	-	8715	protein_coding	coiled-coil serine rich 2 [Source:MGI Symbol;Acc:MGI:101859]	-	2620	2467	3953	2413	4770	3486	2922	117641867868487	107110880854279	116747633040011	111860743380991	137263471015602	147187239402534	134006898599144
ENSMUSG00000009185	135982075697015	186274395526616	559758899462149	947643958334536	399428534832294	383605723101412	613426613885585	253210500852822	586026207538457	211344460143389	0.0444563256705508	0.99974619035362	Ccl8	11	82115185	82116799	+	511	protein_coding	chemokine (C-C motif) ligand 8 [Source:MGI Symbol;Acc:MGI:101878]	-	12	170	751	81	55	36	53	0.918942542065873	125880904280659	378275050869099	64040083487593	269926658562171	259233885444776	414542732228092
ENSMUSG00000095573	0	109573173839186	0	701958487655212	217870109908524	0	6944452232667	0.365243912797287	403568455207609	-351286123606915	0.0445473142819161	0.99974619035362	H2al2b	Y	2720339	2720674	-	336	protein_coding	H2A histone family member L2B [Source:MGI Symbol;Acc:MGI:3710623]	-	0	1	0	6	3	0	6	0	0.112614044270687	0	0.721439212128748	0.223916432670892	0	0.713717439921008
ENSMUSG00000114684	0	0	0	584965406379343	217870109908524	319671435917843	0	0	280626738051428	-39628991157767	0.0445805442346698	0.99974619035362	Vmn2r-ps105	13	66512152	66515159	+	1307	unprocessed_pseudogene	vomeronasal 2, receptor, pseudogene 105 [Source:MGI Symbol;Acc:MGI:3040709]	-	0	0	0	5	3	3	0	0	0	0	0.15455468966798	0.0575638266085842	0.0844609254413927	0
ENSMUSG00000087259	197174009760672	246539641138169	231804284597508	182509206790355	161950115032003	190737290097646	18518539287112	22517264516545	180095501197781	0.327352073857612	0.0445853772053152	0.99974619035362	2610035D17Rik	11	113043895	113201838	-	2121	lincRNA	RIKEN cDNA 2610035D17 gene [Source:MGI Symbol;Acc:MGI:1919636]	-	174	225	311	156	223	179	160	321023326989019	401396593440073	377405636483859	297147239847088	263674531937208	310543562624393	30150439706234
ENSMUSG00000049892	376217076095076	750576240798425	811687671789986	521789142490374	504006187588385	462458010627813	464120890883245	646160329561162	488093557897454	0.406888318242944	0.0446537187182381	0.99974619035362	Rasd1	11	59963181	59964944	-	1611	protein_coding	RAS, dexamethasone-induced 1 [Source:MGI Symbol;Acc:MGI:1270848]	-	332	685	1089	446	694	434	401	806437203323813	160889189505533	173988683024402	111847708020656	108035856478231	991298291444749	994862745553455
ENSMUSG00000022376	0	0	0.745351397419638	105293773148282	36311684984754	0	2314817410889	0.248450465806546	411884080604815	-355137007246025	0.0446809486312542	0.99974619035362	Adcy8	15	64697084	64922296	-	8152	protein_coding	adenylate cyclase 8 [Source:MGI Symbol;Acc:MGI:1341110]	-	0	0	1	9	5	0	2	0	0	0.00315736281938295	0.0446032093857813	0.0153818942953507	0	0.00980573519027882
ENSMUSG00000032355	747901416333585	887542708097408	53665300614214	304182011317259	384903860838392	681965729958066	474537569232245	724032376857711	46139729283649	0.644790506168029	0.0447000236932755	0.99974619035362	Mlip	9	77102081	77352969	-	8916	protein_coding	muscular LMNA-interacting protein [Source:MGI Symbol;Acc:MGI:1916892]	-	66	81	72	26	53	64	41	0.289668911448647	0.343753233386163	0.207850511738437	0.117812415080693	0.149076709772814	0.264131430062869	0.183792647157765
ENSMUSG00000024978	592655213246159	852479292468868	106585249831008	772154336420733	603500204446611	657457586537698	60185252683114	83699566800837	658741163559046	0.348841677611669	0.044786458231595	0.99974619035362	Gpam	19	55069734	55099451	-	3832	protein_coding	glycerol-3-phosphate acyltransferase, mitochondrial [Source:MGI Symbol;Acc:MGI:109162]	-	523	778	1430	660	831	617	520	534077399083878	768220565884964	960504045828863	695834897710817	543850475510053	592474730632589	542365653718678
ENSMUSG00000056476	494068208365822	637715871744063	754295614188674	613043745885552	516352160483202	345245150791271	467593116999578	628693231432853	485558543539901	0.3748553756236	0.0448390219293999	0.99974619035362	Med12l	3	59005825	59318682	+	12763	protein_coding	mediator complex subunit 12-like [Source:MGI Symbol;Acc:MGI:2139916]	-	436	582	1012	524	711	324	404	133678551674181	172544868645471	204087499522472	165869405631168	139707853689951	0.934119438345626	126515265695941
ENSMUSG00000025551	143914363446008	130392076868631	156523793458124	159110590535181	196083098917672	173688146848695	20833356698001	143610077924255	184303850820389	-0.357801028147205	0.0450380073681723	0.99974619035362	Fgf14	14	123977907	124677127	-	4182	protein_coding	fibroblast growth factor 14 [Source:MGI Symbol;Acc:MGI:109189]	-	127	119	210	136	270	163	180	118835912148193	107670013058803	129248028640795	131384051639707	161913747584117	143421329642593	172029454672496
ENSMUSG00000058013	279896439143023	303517691534546	367458238927882	252705055555876	267254001487789	271720720530167	239583602027012	31695745653515	257815844900211	0.301451739509719	0.0452364251547661	0.99974619035362	2011-09-01	5	93093437	93176447	+	9472	protein_coding	septin 11 [Source:MGI Symbol;Acc:MGI:1277214]	-	247	277	493	216	368	255	207	102043013471221	110654712081518	133965784415959	0.921297372245495	0.974339071892258	0.990623576004173	0.87345994125468
ENSMUSG00000030101	556393326393621	635524408267279	68050582584413	597834645319689	488029046195094	522130011999144	482639430170357	62414118683501	522658283421071	0.259560819800544	0.0452908426217091	0.99974619035362	Sumf1	6	108107028	108185582	-	3405	protein_coding	sulfatase modifying factor 1 [Source:MGI Symbol;Acc:MGI:1889844]	-	491	580	913	511	672	490	417	564277050286024	644529367032938	690148141421315	606305565176982	494944093642937	529528247483418	489478110338778
ENSMUSG00000085865	691242218126495	78892685164214	648455715755085	982741882717297	842431091646293	111885002571245	94907513846449	709541595174573	973274534635133	-0.456341914861562	0.0452911071269123	0.99974619035362	Gm15966	16	91271777	91329043	-	2389	lincRNA	predicted gene 15966 [Source:MGI Symbol;Acc:MGI:3802004]	-	61	72	87	84	116	105	82	0.99917531668534	114037629091522	0.937328375141923	142053162572358	121771548483057	16172729319031	137186709255641
ENSMUSG00000036480	104479561493873	758246362967168	705847773356398	106346710879765	110823262573469	882293163133248	103472338266738	8362965837541	102217907008324	-0.292141467230779	0.0454929988972951	0.99974619035362	Prss56	1	87183313	87188405	+	2180	protein_coding	protease, serine 56 [Source:MGI Symbol;Acc:MGI:1916703]	-	922	692	947	909	1526	828	894	165501692337156	120110626887459	111810386024397	168459365386247	175550483213979	139760360350112	163906192257823
ENSMUSG00000052423	389815283664777	505132331398648	490441219502122	451593293724853	36166438244815	275983006342405	373843011858574	461796278188516	365770923593495	0.338780097018335	0.0455006216619757	0.99974619035362	B4galt3	1	171270328	171276896	+	5467	protein_coding	UDP-Gal:betaGlcNAc beta 1,4-galactosyltransferase, polypeptide 3 [Source:MGI Symbol;Acc:MGI:1928767]	-	344	461	658	386	498	259	323	246227967524095	319068319029676	309788635101066	285250228816078	228446368184592	174325475604793	236139035180011
ENSMUSG00000021238	933743586452839	126885735305778	158834382790125	101433001466178	107918327774689	963276593565768	103819560878372	126364825580395	102374637368954	0.305394977549243	0.0455180396166539	0.99974619035362	Aldh6a1	12	84430717	84451004	-	5784	protein_coding	aldehyde dehydrogenase family 6, subfamily A1 [Source:MGI Symbol;Acc:MGI:1915077]	-	824	1158	2131	867	1486	904	897	557476980365988	757551404861569	948295799626427	605589844869899	644309469610682	575109199601878	619838423964593
ENSMUSG00000060962	475937264939554	482121964892419	588827603961514	538168173868996	718971362698129	125737431461018	67129704915781	515628944597829	79645272508378	-0.621903245942985	0.0455368106455285	0.99974619035362	Dmkn	7	30763756	30781063	+	2192	protein_coding	dermokine [Source:MGI Symbol;Acc:MGI:1920962]	-	42	44	79	46	99	118	58	0.749785007520444	0.759528298584781	0.927630891690318	0.847822723742543	113265757548123	198085016531695	105755211900704
ENSMUSG00000056900	113318396414179	876585390713489	521745978193747	233986162551737	290493479878032	213114290611896	2314817410889	843838444349677	242268918532641	176844832321835	0.0455561090460061	0.99974619035362	Usp13	3	32817546	32938071	+	7599	protein_coding	ubiquitin specific peptidase 13 (isopeptidase T-3) [Source:MGI Symbol;Acc:MGI:1919857]	-	10	8	7	2	4	2	2	0.051495771263287	0.0398350507961057	0.0237099291913763	0.0106331348543782	0.0132010214286826	0.00968464530875995	0.010519325341644
ENSMUSG00000031725	0	767012216874303	670816257677675	116993081275869	0.72623369969508	0	0	479276158183993	0.474041128113442	33021713576782	0.0456728849758621	0.99974619035362	Ces1f	8	93256236	93279747	-	3285	protein_coding	carboxylesterase 1F [Source:MGI Symbol;Acc:MGI:2142687]	-	0	7	9	1	1	0	0	0	0.0806295988202912	0.0705173197359173	0.0122985071169589	0.00763428933307149	0	0
ENSMUSG00000030701	929210850596272	118339027746321	931689246774548	150921074845871	120554794149383	114016145477364	159722401351341	101476345827801	13630360395599	-0.424026072370345	0.0457006220692919	0.99974619035362	Plekhb1	7	100642892	100662414	-	3713	protein_coding	pleckstrin homology domain containing, family B (evectins) member 1 [Source:MGI Symbol;Acc:MGI:1351469]	-	82	108	125	129	166	107	138	0.864205278697464	110060286520191	0.866510291664753	140362964406627	112121042720636	10603982370099	148548569235377
ENSMUSG00000105286	260632311752613	186274395526616	238512447174284	350979243827606	130722065945114	170491432489516	9259269643556	228473051484504	107226029813238	107278315043231	0.0457323112215086	0.99974619035362	Gm43140	3	33817256	33817946	+	456	antisense	predicted gene 43140 [Source:MGI Symbol;Acc:MGI:5663277]	-	23	17	32	3	18	16	8	197374482764989	14106390808644	180623310200771	0.26579339394217	0.989946333913416	129111613510994	0.701196081325903
ENSMUSG00000088433	0	0	0	0	145246739939016	639342871835687	34722261163335	0	282953055852013	-397547723349481	0.0457369777456572	0.99974619035362	Gm24199	2	151073655	151073790	-	136	snoRNA	predicted gene, 24199 [Source:MGI Symbol;Acc:MGI:5453976]	-	0	0	0	0	2	6	3	0	0	0	0	0.368803536163821	162338866988089	0.881650955196539
ENSMUSG00000090816	77056509561642	734140264722547	559013548064729	280783395062085	413953208826196	69262144448866	34722261163335	687906302801232	433645165002573	0.656599148114724	0.0457967403246972	0.99974619035362	Gm6729	10	86539883	86541334	-	1452	processed_pseudogene	predicted gene 6729 [Source:MGI Symbol;Acc:MGI:3646339]	-	68	67	75	24	57	65	30	183261107964331	174598303348603	132948459212861	0.667778444284461	0.984492084139788	164724011039337	0.825788773462323
ENSMUSG00000087148	547327854680487	593886602208389	458391109413078	648141670268313	584618128254539	621228157133675	6944452232667	533201855433984	637108294730807	-0.258572253575672	0.0458109764957201	0.99974619035362	1700030C14Rik	2	152652883	152654330	-	756	antisense	RIKEN cDNA 1700030C14 gene [Source:MGI Symbol;Acc:MGI:1922912]	-	483	542	615	554	805	583	600	250007678168986	2712747199765	209383271795239	296057276680982	267041078963063	283763758504223	317207751076004
ENSMUSG00000090785	0	0	0	0	435740219817048	426228581223791	2314817410889	0	273362635532435	-394911113251571	0.045848747464646	0.99974619035362	Gm17116	14	64111200	64114641	-	1013	antisense	predicted gene 17116 [Source:MGI Symbol;Acc:MGI:4937943]	-	0	0	0	0	6	4	2	0	0	0	0	0.148540812196287	0.145298360713261	0.0789105165559259
ENSMUSG00000031162	588122477389591	619088432191402	717028044317692	577945821502791	571545921660028	483769439689003	524306143566359	641412984632895	539391831604545	0.251706974033125	0.0458642258698815	0.99974619035362	Gata1	X	7959260	7978071	-	2438	protein_coding	GATA binding protein 1 [Source:MGI Symbol;Acc:MGI:95661]	zf-GATA	519	565	962	494	787	454	453	833031968275731	876892951777985	101561716484301	818617488282596	809552503746639	685223612476931	742640853811162
ENSMUSG00000085177	113318396414179	328719521517558	596281117935711	116993081275869	0	0	0	34610634528915	0.292482703189672	35167892183234	0.0460479572911726	0.99974619035362	Gm11209	4	62627677	62633712	-	431	antisense	predicted gene 11209 [Source:MGI Symbol;Acc:MGI:3650632]	-	1	3	8	1	0	0	0	0.0907926602853173	0.263375769431213	0.477750750879069	0.0937368813902781	0	0	0
ENSMUSG00000037071	115584764342463	372439217879394	2277048519117	12997931329749	16231323188185	147368531958126	921297329533822	238576278044519	132947702522712	0.843400925214578	0.0461232576363728	0.99974619035362	Scd1	19	44394451	44407709	-	4836	protein_coding	stearoyl-Coenzyme A desaturase 1 [Source:MGI Symbol;Acc:MGI:98239]	-	1020	3399	3055	1111	2235	1383	796	825357099144566	265947985640939	162597395170653	928144375967787	115903146042551	105231571595174	657871559179464
ENSMUSG00000005958	142781179481866	12381768643828	142362116907151	134542043467249	100946484257616	607375728243902	9259269643556	136320327609099	972046992462038	0.490413487341517	0.0462766921162495	0.99974619035362	Ephb3	16	21204755	21223305	+	6641	protein_coding	Eph receptor B3 [Source:MGI Symbol;Acc:MGI:104770]	-	126	113	191	115	139	57	80	0.742446349865147	0.64383828231734	0.740267270801005	0.699603753366833	0.524910559226086	0.315828664581555	0.481471786003029
ENSMUSG00000074679	113318396414179	120530491223105	0	0	0	106557145305948	0	439541102881742	0.266392863264869	382443032960308	0.0463945622399296	0.99974619035362	Defb28	2	152518255	152521447	+	397	protein_coding	defensin beta 28 [Source:MGI Symbol;Acc:MGI:3650536]	-	1	11	0	0	0	1	0	0.098568354113279	10484168957795	0	0	0	0.0926871784650716	0
ENSMUSG00000084006	226636792828359	438292695356744	819886537161602	0	145246739939016	106557145305948	0	494938675115569	0.629509713112409	285445772833823	0.0464113549733715	0.99974619035362	Gm14245	2	127688405	127690247	+	1843	processed_pseudogene	predicted gene 14245 [Source:MGI Symbol;Acc:MGI:3651254]	-	2	4	11	0	2	1	0	0.04246515093106	0.0821233182310384	0.153622918469728	0	0.0272150194890286	0.0199657134295352	0
ENSMUSG00000021062	113318396414179	767012216874303	596281117935711	105293773148282	188820761920721	277048577795464	150463131707785	832159099650603	180406561143063	-114553246301214	0.0465146642345028	0.99974619035362	Rab15	12	76797960	76822908	-	4614	protein_coding	RAB15, member RAS oncogene family [Source:MGI Symbol;Acc:MGI:1916865]	-	10	7	8	9	26	26	13	0.0848106557931767	0.0574053385619108	0.0446273458233374	0.0788048034054809	0.141318736874217	0.20735090076213	0.112610814101104
ENSMUSG00000033383	147313915338433	767012216874303	894421676903566	245685470679324	167033750929868	181147147020111	243055828143345	10448576823874	209230549193162	-100550744423857	0.0465917178398379	0.99974619035362	Rtp1	16	23429133	23433960	+	3120	protein_coding	receptor transporter protein 1 [Source:MGI Symbol;Acc:MGI:2685450]	-	13	7	12	21	23	17	21	0.163048485762382	0.0848936641425181	0.098995468090807	0.271927087648528	0.184874593128275	0.200495438288708	0.269016573508688
ENSMUSG00000090639	453273585656718	328719521517558	0.745351397419638	701958487655212	944103809603604	106557145305948	81018609381115	285509415638747	880454961032361	-170530492820624	0.0466374560248178	0.99974619035362	Gm20425	9	103190208	103230307	-	3028	protein_coding	predicted gene 20425 [Source:MGI Symbol;Acc:MGI:5141890]	-	4	3	1	6	13	10	7	0.0516930470052467	0.0374884268906383	0.00850027136843125	0.0800540208967171	0.107669196158791	0.121521829097204	0.0923967095274224
ENSMUSG00000094628	566591982070897	438292695356744	447210838451783	116993081275869	435740219817048	234425719673085	13888904465334	484031838626475	133470466896	-145281679514822	0.0466700460663564	0.99974619035362	Gm3252	14	4726775	4747493	+	1956	protein_coding	predicted gene 3252 [Source:MGI Symbol;Acc:MGI:3781430]	-	5	4	6	10	6	22	12	0.100029745866492	0.0773789752043986	0.0789534408086191	0.206547013697392	0.0769283449666867	0.413870049444752	0.245203537641573
ENSMUSG00000038843	181309434262687	438292695356744	663362743703478	257384778806911	232394783902426	234425719673085	243055828143345	427654957774303	241815277631442	0.841829304755467	0.0467484109085788	0.99974619035362	Gcnt1	19	17326141	17356667	-	5571	protein_coding	glucosaminyl (N-acetyl) transferase 1, core 2 [Source:MGI Symbol;Acc:MGI:95676]	-	16	40	89	22	32	22	21	0.112386678393026	0.271680623765578	0.411192807686461	0.159542830612568	0.144052503086066	0.145311401312859	0.150660870462593
ENSMUSG00000045515	793228774899256	547865869195931	894421676903566	105293773148282	18155842492377	213114290611896	16203721876223	745172106999584	165500926861544	-114278594184876	0.0467521378874242	0.99974619035362	Pou3f3	1	42695768	42703176	+	7409	protein_coding	POU domain, class 3, transcription factor 3 [Source:MGI Symbol;Acc:MGI:102564]	Pou	7	5	12	9	25	20	14	0.0369714477096507	0.0255353751349379	0.041687928255273	0.0490761726161275	0.0846222177727759	0.0993300306401226	0.0755236162637428
ENSMUSG00000110218	0	438292695356744	372675698709819	584965406379343	798857069664588	127868574367137	104166783490005	270322798022188	926044013653839	-173385832191643	0.0469156158487113	0.99974619035362	Gm20219	17	56551414	56554387	-	1269	protein_coding	predicted gene, 20219 [Source:MGI Symbol;Acc:MGI:5012404]	-	0	4	5	5	11	12	9	0	0.119269720646023	0.101413797098541	0.159182804882624	0.21738774235661	0.347960376838141	0.283462245642386
ENSMUSG00000115001	158645754979851	175317078142698	745351397419638	818951568931081	508363589786556	426228581223791	34722261163335	136165990954838	525191587893694	136188692205845	0.0469632961424424	0.99974619035362	4930474H20Rik	14	90126891	90269760	+	1479	lincRNA	RIKEN cDNA 4930474H20 gene [Source:MGI Symbol;Acc:MGI:1922217]	-	14	16	10	7	7	4	3	0.370414409845574	0.409339487491017	0.174028544311087	0.191213097467525	0.118695390949276	0.0995180793796712	0.0810713522019806
ENSMUSG00000020473	82722429382351	924797587202731	125964386163919	809592122429011	834442520949647	939834021598459	609954387769252	100388858088848	798455763186592	0.331637547644726	0.0470152869102501	0.99974619035362	Aebp1	11	5861947	5872088	+	4058	protein_coding	AE binding protein 1 [Source:MGI Symbol;Acc:MGI:1197012]	-	730	844	1690	692	1149	882	527	70394516277894	786977356590897	107192234300396	68894066900969	71008767588841	799772949439593	519054437825254
ENSMUSG00000095648	113318396414179	876585390713489	141616765509731	350979243827606	755283047682883	159835717958922	2314817410889	114197900331753	295424607778366	-138366812431744	0.0470186570880187	0.99974619035362	Gm2004	2	176141591	176149825	-	1753	protein_coding	predicted gene 2004 [Source:MGI Symbol;Acc:MGI:3780174]	zf-C2H2	10	8	19	3	104	15	20	0.223226677598242	0.172679150598749	0.278971826793261	0.069139639268471	148783719780408	0.314861464780092	0.455997451632361
ENSMUSG00000094590	13258252380459	135870735560591	864607621006781	189528791666907	154687778035052	161966860865041	12847236630434	118304673821953	158663949217835	-0.433180511254282	0.0470887277611382	0.99974619035362	Gm10251	14	6638420	6684170	-	1688	protein_coding	predicted gene 10251 [Source:MGI Symbol;Acc:MGI:3704424]	-	117	124	116	162	213	152	111	271232315178181	277959214484237	176878158626703	387730837229384	316454408637251	331345681119448	26282391034058
ENSMUSG00000046687	856687076891197	360495741930922	763985182355129	44574363966106	54903267696948	514671011827728	445602351596133	66038933372575	4887624200136	0.433900519522537	0.0471364458291033	0.99974619035362	Gm5424	10	62071123	62072362	+	1240	processed_pseudogene	predicted gene 5424 [Source:MGI Symbol;Acc:MGI:3643173]	-	756	329	1025	381	756	483	385	238576752070376	100393604111765	212760421340323	124134088951443	152898807960562	143329509337548	124094741973362
ENSMUSG00000086074	600587500995151	668396360419035	491931922296961	795552952675907	798857069664588	100163716587591	706019310321145	586971927903716	825516624634387	-0.501516452516607	0.047137162149502	0.99974619035362	Gm13274	4	88722757	88757579	-	3324	antisense	predicted gene 13274 [Source:MGI Symbol;Acc:MGI:3649443]	-	53	61	66	68	110	94	61	0.623940053819947	0.694385514853191	0.511059636714274	0.826486317625232	0.829918908094279	104058367206966	0.733471352217257
ENSMUSG00000116595	453273585656718	164359760758779	223605419225892	350979243827606	0.72623369969508	0	2314817410889	7734922041568	163771088721504	228254836892426	0.0471573212923083	0.99974619035362	AC135673.1	16	93472167	93487074	-	1393	lincRNA	novel transcript	-	4	15	3	3	1	0	2	0.112366508493817	0.407447798366306	0.0554317768204088	0.0870077441763314	0.0180033312700214	0	0.0573843167775685
ENSMUSG00000026090	225503608864217	216954884201588	281742828224623	21409733873484	174296087926819	20352414753436	178240940638453	241400440430143	192539628708618	0.334678375004081	0.0472521648960578	0.99974619035362	2010300C02Rik	1	37611677	37720085	-	5075	protein_coding	RIKEN cDNA 2010300C02 gene [Source:MGI Symbol;Acc:MGI:1919347]	-	199	198	378	183	240	191	154	153442279409091	147625362310153	191709844413094	145680966421584	118598496752583	138486515891054	121282742894163
ENSMUSG00000112219	623251180277987	602652456115524	745351397419638	865748801441428	871480439634096	927047164161745	960649225518935	65708501127105	906231407689051	-0.45409230154854	0.0473464358222858	0.99974619035362	Gm31904	10	10230736	10234850	-	877	lincRNA	predicted gene, 31904 [Source:MGI Symbol;Acc:MGI:5591063]	-	55	55	100	74	120	87	83	245409351432548	237298465008244	293487134590762	340894423610209	343151294765882	365031066933307	378262104988922
ENSMUSG00000115747	906547171313436	657439043035117	521745978193747	152091005658629	167033750929868	138524288897732	150463131707785	695244064180766	152028044298504	-115578446720442	0.0473598387513493	0.99974619035362	Gm49145	14	44821886	44834142	+	873	lincRNA	predicted gene, 49145 [Source:MGI Symbol;Acc:MGI:6118558]	-	8	6	7	13	23	13	13	0.358594607862284	0.260057174398288	0.206382304610846	0.601612538865668	0.660720195372528	0.547947913010578	0.595173306142605
ENSMUSG00000103452	101986556772762	843713438561733	10285849284391	959343266462123	146699207338406	127868574367137	150463131707785	964054644909483	130241310014885	-0.435444365625275	0.0474013544920105	0.99974619035362	1700008A23Rik	9	99322826	99323516	+	691	TEC	RIKEN cDNA 1700008A23 gene [Source:MGI Symbol;Acc:MGI:1922713]	-	90	77	138	82	202	120	130	509673993121195	421642627115951	514031460940399	479428200013778	733123787662265	639018405510276	751933858556431
ENSMUSG00000003452	691242218126495	657439043035117	105839898433589	339279935700019	54467527477131	71393287354985	53240800450447	802360081832499	532574022131412	0.597325053554722	0.0474806793523839	0.99974619035362	Bicd1	6	149408886	149563329	+	27373	protein_coding	BICD cargo adaptor 1 [Source:MGI Symbol;Acc:MGI:1101760]	-	61	60	142	29	75	67	46	0.0872038078238146	0.0829393611404324	0.133522547105271	0.0428019318487958	0.0687136241710989	0.0900663522446366	0.0671660441031862
ENSMUSG00000026940	17813651916309	139705796644962	134312321815019	185785013066079	180759567854105	181253704165417	161805737021141	150718212541024	177401005526686	-0.236554112766483	0.0474846131481329	0.99974619035362	Ccdc183	2	25608635	25617678	-	3035	protein_coding	coiled-coil domain containing 183 [Source:MGI Symbol;Acc:MGI:1924308]	-	1572	1275	1802	1588	2489	1701	1398	202685116008012	158958341237438	152821603657018	211387631816096	205669641195384	206231873330898	184103825161568
ENSMUSG00000097638	310492406174852	281603056766708	2884509908014	271423948560015	389987496736258	398523723444245	402778229494686	293515484580987	365678349558801	-0.319651063128576	0.0475689298532802	0.99974619035362	Carlr	2	18799245	18801818	-	2574	lincRNA	cardiac and apoptosis-related long non-coding RNA [Source:MGI Symbol;Acc:MGI:1914024]	-	274	257	387	232	537	374	348	416552774814851	377795180686184	386982284354973	364139014917509	523202405849188	534654502103221	540362294839961
ENSMUSG00000020154	327490165636979	32981525325595	424104945131774	310031665381052	293398414676812	277048577795464	303241080826459	360470121341568	295929934669947	0.290372254446875	0.047711864652635	0.99974619035362	Ptprb	10	116275523	116389535	+	13333	protein_coding	protein tyrosine phosphatase, receptor type, B [Source:MGI Symbol;Acc:MGI:97809]	-	289	301	569	265	404	260	262	0.848199427921611	0.854221404137121	109843167699347	0.802981917647237	0.759901803457024	0.717555730980626	0.785394305746721
ENSMUSG00000075224	169977594621269	153402443374861	16397730743232	222286854424151	36311684984754	266392863264869	289352176361125	16245244847615	285287185974421	-0.82368948275973	0.0478291441206415	0.99974619035362	Lrrc55	2	85162334	85196699	-	4080	protein_coding	leucine rich repeat containing 55 [Source:MGI Symbol;Acc:MGI:2685197]	-	15	14	22	19	50	25	25	0.143866310966808	0.129837368688557	0.138787764088092	0.188140029829654	0.307336280136518	0.225470648594567	0.24490304311015
ENSMUSG00000014104	113318396414179	0	0.745351397419638	116993081275869	508363589786556	639342871835687	57870435272225	0.626178453853811	46085097390509	-28710685560109	0.0478894361715741	0.99974619035362	Sval2	6	41852989	41864413	+	1208	protein_coding	seminal vesicle antigen-like 2 [Source:MGI Symbol;Acc:MGI:1934254]	-	1	0	1	1	7	6	5	0.0323937388931885	0	0.0213069716089485	0.0334442018867631	0.145323247693691	0.182765611840894	0.165431194683677
ENSMUSG00000101360	226636792828359	284890251981884	439757324477587	292482703189672	464789567804851	927047164161745	53240800450447	31709478976261	554181859915185	-0.788762429814175	0.0479823812691086	0.99974619035362	4933417O13Rik	7	143322773	143364625	-	1899	antisense	RIKEN cDNA 4933417O13 gene [Source:MGI Symbol;Acc:MGI:1918403]	-	20	26	59	25	64	87	46	0.412128873964947	0.518060184701803	0.799679031339115	0.53186671773578	0.845199046542891	168579381622175	0.968160150203537
ENSMUSG00000087104	129182971912165	142445125990942	137890008522633	143901489969318	179379723824685	235491291126145	159722401351341	136506035475247	179623726567872	-0.397261852737274	0.0479923054702358	0.99974619035362	Tmem132cos	5	127256858	127281634	-	882	antisense	transmembrane protein 132C, opposite strand [Source:MGI Symbol;Acc:MGI:1914601]	-	114	130	185	123	247	221	138	505783057875145	557707647816737	539873244350093	563409670424355	702315668186796	922006233218819	625352423549836
ENSMUSG00000080792	577923821712315	306804886749721	491931922296961	924245342079363	711709025701178	596720013713307	55555617861336	458886876919666	697057640026802	-0.600353036782678	0.0483116359699337	0.99974619035362	Gm14367	X	5148676	5150172	+	1497	unprocessed_pseudogene	predicted gene 14367 [Source:MGI Symbol;Acc:MGI:3705868]	-	51	28	66	79	98	56	48	133314192767639	0.707730747160071	113477771037959	213202877385276	164175468603588	137650056889477	128154474182209
ENSMUSG00000024647	906547171313436	547865869195931	149070279483928	233986162551737	0.72623369969508	0	0	534494439997765	0.766523831303113	280623896860655	0.048326684849889	0.99974619035362	Cbln2	18	86711110	86718283	+	2894	protein_coding	cerebellin 2 precursor protein [Source:MGI Symbol;Acc:MGI:88282]	-	8	5	2	2	1	0	0	0.108173148812638	0.0653737368261073	0.0177877136859778	0.027920245942785	0.00866573616418101	0	0
ENSMUSG00000027483	0	109573173839186	149070279483928	233986162551737	435740219817048	852457162447582	57870435272225	0.862144844410379	525221974384654	-251422937877841	0.0484090300673732	0.99974619035362	Bpifa1	2	154142880	154149219	+	1545	protein_coding	BPI fold containing family A, member 1 [Source:MGI Symbol;Acc:MGI:1338036]	-	0	1	2	2	6	8	5	0	0.0244908212782854	0.0333188630467441	0.0522985059925047	0.0973927784820965	0.190533643239526	0.129346849953322
ENSMUSG00000096374	453273585656718	0	0	140391697531042	217870109908524	426228581223791	9259269643556	151091195218906	743485657699585	-238688809232141	0.0485158436581324	0.99974619035362	Gm6664	X	55798272	55816903	+	468	unprocessed_pseudogene	predicted gene 6664 [Source:MGI Symbol;Acc:MGI:3646403]	-	4	0	0	12	3	4	8	0.334458432333092	0	0	103591271485154	0.160760515763717	0.314502648296012	0.683216694625239
ENSMUSG00000044583	453273585656718	438292695356744	670816257677675	18718893004139	123459728948164	639342871835687	27777808930668	384812103866697	163090258869951	126011587915834	0.0486748403034081	0.99974619035362	Tlr7	X	167304929	167330558	-	4082	protein_coding	toll-like receptor 7 [Source:MGI Symbol;Acc:MGI:2176882]	-	4	40	90	16	17	6	24	0.0383455527515647	0.370782154580607	0.567489944469594	0.158356083798961	0.104443137629931	0.0540864427005881	0.234991729361547
ENSMUSG00000025958	567725166035039	540195747027188	649946418549925	520619211677616	496743850591435	495490725672657	482639430170357	58595577720405	498873304528016	0.235145111306782	0.0486843250570442	0.99974619035362	Creb1	1	64532645	64604548	+	13742	protein_coding	cAMP responsive element binding protein 1 [Source:MGI Symbol;Acc:MGI:88494]	TF_bZIP	501	493	872	445	684	465	417	142664458798347	135746552214749	16332595346782	130827136997878	124827463790217	124512564259529	121283144062257
ENSMUSG00000108034	260632311752613	219146347678372	313047586916248	280783395062085	406690871829245	49016286840736	567130265667805	264275415449078	436191850241624	-0.710801730913405	0.0487302186044721	0.99974619035362	4930557K07Rik	6	125010173	125049851	-	363	antisense	RIKEN cDNA 4930557K07 gene [Source:MGI Symbol;Acc:MGI:1925452]	-	23	20	42	24	56	46	49	247941499010565	208475586087884	297804548636808	267111377713784	386888117275987	466295662019046	539515331995385
ENSMUSG00000037762	109918844521754	140253662514158	167704064419419	100614049897247	791594732667637	124671860007959	107639009606339	13929219048511	103021098194577	0.448607699026069	0.0487402958046941	0.99974619035362	Slc16a9	10	70245100	70285968	+	3869	protein_coding	solute carrier family 16 (monocarboxylic acid transporters), member 9 [Source:MGI Symbol;Acc:MGI:1914109]	-	97	128	225	86	109	117	93	0.981072305130075	12518234210374	149682990005485	0.898023066842091	0.706531871296522	111274922525823	0.960723811607291
ENSMUSG00000107895	118984316234888	613609773499442	939142760748745	842350185186255	140889337740845	188606147191528	122685322777117	914198565532357	134103956557029	-0.555525647435394	0.0487700916868233	0.99974619035362	1700094M24Rik	6	52492451	52500086	+	665	lincRNA	RIKEN cDNA 1700094M24 gene [Source:MGI Symbol;Acc:MGI:1921554]	-	105	56	126	72	194	177	106	617867946046922	318638474736429	487682937542081	437419985459114	731617481063629	979403811061972	637086725318963
ENSMUSG00000032179	339955189242538	109573173839186	447210838451783	701958487655212	101672717957311	95901430775353	104166783490005	298913067177836	929841952470476	-159746266884762	0.0488734511465377	0.99974619035362	Bmp5	9	75775364	75900310	+	4025	protein_coding	bone morphogenetic protein 5 [Source:MGI Symbol;Acc:MGI:88181]	-	3	1	6	6	14	9	9	0.0291664372046994	0.0094008245652052	0.0383684298687351	0.0602244907516172	0.0872300537709212	0.0822785810324722	0.0893698359553262
ENSMUSG00000058101	668578538843659	78892685164214	722990855497049	479671633231062	588249296753015	46885143934617	497685743341135	726832081994283	508614528167845	0.507275312929505	0.0489612238539136	0.99974619035362	1700084J12Rik	15	33403985	33405976	-	1992	transcribed_processed_pseudogene	RIKEN cDNA 1700084J12 gene [Source:MGI Symbol;Acc:MGI:1920736]	-	59	72	97	41	81	44	43	115901935662416	13676500798175	125334623757538	0.831538368999802	101976399457346	0.812780940475838	0.862766865125395
ENSMUSG00000085337	453273585656718	657439043035117	447210838451783	128692389403456	944103809603604	170491432489516	11574087054445	519307822381206	127333768349446	-129653621294058	0.0490479553745282	0.99974619035362	Gm15964	16	91611468	91623861	+	2745	antisense	predicted gene 15964 [Source:MGI Symbol;Acc:MGI:3802003]	-	4	6	6	11	13	16	10	0.0570224212502321	0.08270670792339	0.0562597195707318	0.161896741228163	0.118769517657129	0.214480494575641	0.145603557870952
ENSMUSG00000060063	181309434262687	328719521517558	395036240632408	210587546296564	944103809603604	170491432489516	18518539287112	301688398804218	16516868815439	0.904282999959115	0.0490529496259397	0.99974619035362	Alox5ap	5	149264767	149288153	+	1420	protein_coding	arachidonate 5-lipoxygenase activating protein [Source:MGI Symbol;Acc:MGI:107505]	-	16	30	53	18	13	16	16	0.440919848822217	0.799401102991921	0.960674331191071	0.512120229454773	0.229593187301985	0.414611941978968	0.450345652231847
ENSMUSG00000102745	305959670318285	31776220413364	253419475122677	608364022634517	435740219817048	340982864979033	4629634821778	2923804498582	4620126474021	-0.663864170428044	0.0490708351711897	0.99974619035362	Gm37600	1	91916260	91919551	+	3292	TEC	predicted gene, 37600 [Source:MGI Symbol;Acc:MGI:5610828]	-	27	29	34	52	60	32	40	0.320945986555358	0.333326624354063	0.265832301920636	0.638162510850217	0.457083361952731	0.357684664404699	0.485640056325352
ENSMUSG00000109127	351287028883956	372548791053233	424850296529194	152091005658629	297755816874983	191802861550706	266204002252235	382895372155461	226963421584138	0.743142840210554	0.0490779651555714	0.99974619035362	Gm31135	8	8044577	8484730	-	2833	lincRNA	predicted gene, 31135 [Source:MGI Symbol;Acc:MGI:5590294]	-	31	34	57	13	41	18	23	0.428196517498102	0.454113251587833	0.517865456090985	0.185389250416424	0.362945379041558	0.233795473812708	0.324485726303656
ENSMUSG00000063558	23343589661321	322145131087207	354041913774328	197718307356218	232394783902426	273851863436286	248842871670568	303207647158248	238201956591374	0.352015094606803	0.0490782810678992	0.99974619035362	Aox1	1	58029931	58106413	+	8690	protein_coding	aldehyde oxidase 1 [Source:MGI Symbol;Acc:MGI:88035]	-	206	294	475	169	320	257	215	0.927631431080803	128014565583839	140689761901204	0.785696283496717	0.923494240152446	108823706923047	0.98885592366501
ENSMUSG00000029771	203973113545523	536908551812012	626095173832496	315881319444845	188820761920721	277048577795464	27777808930668	455658946396677	264882187116928	0.806709484517186	0.0490873222101641	0.99974619035362	Irf5	6	29526625	29541871	+	2905	protein_coding	interferon regulatory factor 5 [Source:MGI Symbol;Acc:MGI:1350924]	IRF	18	49	84	27	26	26	24	0.242467971942682	0.638236703914835	0.744255085405585	0.375496071854963	0.224455990339978	0.329334614842158	0.330201803529719
ENSMUSG00000000942	168051181882228	149676955464328	12715694839979	136179946605111	120264300669505	116466959819401	130787183715229	148295028582116	125924597702311	0.235038772195842	0.0491440669308248	0.99974619035362	Hoxa4	6	52189671	52191753	-	1594	protein_coding	homeobox A4 [Source:MGI Symbol;Acc:MGI:96176]	Homeobox	1483	1366	1706	1164	1656	1093	1130	36406660635224	32426062473766	275473210955824	295020662505648	26054095734213	252314386240542	283337764104149
ENSMUSG00000114147	906547171313436	438292695356744	298140558967855	116993081275869	145246739939016	0	11574087054445	547660141879345	0.944951729398337	24824668772075	0.0492270952535862	0.99974619035362	AC134468.1	12	39948444	39950632	-	1305	transcribed_processed_pseudogene	ubiquitin specific peptidase 9, X chromosome (Usp9x) pseudogene	-	8	4	4	1	2	0	1	0.239887427328562	0.115979521455788	0.0788929400876929	0.0309583110185516	0.0384346980216703	0	0.0306269552763038
ENSMUSG00000090173	396841024242457	360605315104762	349495270250068	363731489686676	418964221354092	482384196800026	454861621239689	368980536532429	42998538227012	-0.221026300640109	0.0493136934269862	0.99974619035362	Fbxw10	11	62847069	62877465	+	4025	protein_coding	F-box and WD-40 domain protein 10 [Source:MGI Symbol;Acc:MGI:3052463]	-	3502	3291	4689	3109	5769	4527	3930	340469543636191	309381136440903	299849279424165	31206323624463	359450128717461	413861262593335	390248283671591
ENSMUSG00000045114	0	0	0	116993081275869	145246739939016	639342871835687	11574087054445	0	254330890898755	-382342504577972	0.0493438185807513	0.99974619035362	Prrt2	7	127017531	127021211	-	3159	protein_coding	proline-rich transmembrane protein 2 [Source:MGI Symbol;Acc:MGI:1916267]	-	0	0	0	1	2	6	1	0	0	0	0.0127890458623646	0.0158775818038239	0.0698894773991138	0.0126521610115785
ENSMUSG00000053178	260632311752613	164359760758779	223605419225892	503070249486235	254181794893278	436884295754386	30092626341557	216199163912428	373765650887367	-0.777999042047783	0.0494382260043042	0.99974619035362	Mterf1b	5	4192367	4197651	+	1368	protein_coding	mitochondrial transcription termination factor 1b [Source:MGI Symbol;Acc:MGI:3704243]	-	23	15	30	43	35	41	26	0.657914942549964	0.414893847313058	0.564447844377408	126990177105704	0.641631883092029	110282836540641	0.759629088103061
ENSMUSG00000025813	49860094422239	602652456115524	6186416598583	386077168210367	384903860838392	426228581223791	358796698687795	573298353398738	389001577240086	0.563418001957637	0.0494808323723288	0.99974619035362	Homer2	7	81600481	81707527	-	12621	protein_coding	homer scaffolding protein 2 [Source:MGI Symbol;Acc:MGI:1347354]	-	44	55	83	33	53	40	31	0.136422788182454	0.164892444190025	0.169267268948547	0.105635026068768	0.105313996064845	0.116620901198426	0.0981707848587965
ENSMUSG00000051003	679910378485077	767012216874303	149070279483928	467972325103475	217870109908524	319671435917843	34722261163335	979208463399552	338184120640798	158446881200773	0.0497570161075997	0.99974619035362	Olfr161	16	3591042	3599323	+	7133	protein_coding	olfactory receptor 161 [Source:MGI Symbol;Acc:MGI:3032605]	-	6	7	20	4	3	3	3	0.0329159988080514	0.0371327957555946	0.0721682930144675	0.0226555984181746	0.0105475846596691	0.0154760170407823	0.0168098317547637
ENSMUSG00000020709	294627830676867	372548791053233	760258425368031	386077168210367	18155842492377	330327150448438	196759479925565	475811682366044	273680555877035	0.825973427541727	0.0499094256630377	0.99974619035362	Adap2	11	80154105	80178958	+	1785	protein_coding	ArfGAP with dual PH domains 2 [Source:MGI Symbol;Acc:MGI:2663075]	-	26	34	102	33	25	31	17	0.569984622497068	0.720729883332399	147078981163485	0.746901772556821	0.351241463013163	0.639048238302317	0.380649301291204
