# Supplementary material for: Male guanine-rich RNA sequence binding factor 1 knockout mice (Grsf1−/−) gain less body weight during adolescence and adulthood
Source: Cell Biosci. 2022 Dec 9;12:199. doi: 10.1186/s13578-022-00922-3 (PMC9733283; doi:10.1186/s13578-022-00922-3)
Supplement: Supplementary file 2 — Additional file 2: RNA sequencing summary including differentially expressed genes and GO terms; Results from mass spectrometry including differentially expressed proteins and GO terms. [file 13578_2022_922_MOESM2_ESM.xlsx]

## Sheet: RNA_seq_summary
gene_id

## Sheet: Protein_summary
gene_names

## Sheet: DEG_RNA
gene_id

## Sheet: DEG_Protein
gene_names

## Sheet: GO_ORA_RNA
ID

## Sheet: GO_ORA_Protein
ID

## Sheet: GO_ORA_RNA_universe
gene_id

## Sheet: GO_ORA_Protein_universe
gene_names
